# Supplementary material for: N-(4-Chloro­phen­yl)-5-(4,5-dihydro-1H-imidazol-2-yl)thieno[2,3-b]pyridin-4-amine
Source: Acta Crystallogr Sect E Struct Rep Online. 2012 Jun 20;68(Pt 7):o2135–6. doi: 10.1107/S160053681202658X (PMC3393946; doi:10.1107/S160053681202658X)
Supplement: Supplementary file 2 [file e-68-o2135-Isup2.hkl]

#
# h,k,l, Fc-squared, Fo-squared, sigma(Fo-squared) and status flag
#
data_I
_shelx_title ' src0980'
_shelx_refln_list_code          4
_shelx_F_calc_maximum      169.03
_exptl_crystal_F_000       680.00
_reflns_d_resolution_high  0.8410
 
loop_
 _symmetry_equiv_pos_as_xyz
 'x, y, z'
 '-x, y+1/2, -z+1/2'
 '-x, -y, -z'
 'x, -y-1/2, z-1/2'
 
_cell_length_a    17.7841
_cell_length_b     6.2264
_cell_length_c    13.6226
_cell_angle_alpha  90.000
_cell_angle_beta  102.700
_cell_angle_gamma  90.000
 
_shelx_F_squared_multiplier     1.000
 
loop_
 _refln_index_h
 _refln_index_k
 _refln_index_l
 _refln_F_squared_calc
 _refln_F_squared_meas
 _refln_F_squared_sigma
 _refln_observed_status
   3   0   0    21348.58    18985.25    474.60 o
   4   0   0     8886.98     7462.49    148.61 o
   5   0   0        0.86       -8.16      8.66 o
   6   0   0     4820.01     4581.48    112.24 o
   7   0   0     1481.50     1487.31     48.98 o
   8   0   0     3765.20     3985.31     95.24 o
   9   0   0      136.86       97.96     20.20 o
  10   0   0     1766.38     1907.18     57.51 o
  11   0   0      588.23      680.81     38.88 o
  12   0   0      754.64      882.91     47.56 o
  13   0   0      760.38      781.19     48.81 o
  14   0   0      345.85      283.30     61.22 o
  15   0   0        1.29       19.39     30.61 o
  16   0   0       24.28       35.75     41.77 o
  17   0   0      280.98      298.80     50.45 o
  18   0   0      227.18      349.22     68.55 o
  19   0   0       47.49      -59.61     96.52 o
  20   0   0        6.73      -23.91     68.57 o
   1   1   0       88.90       52.79      3.09 o
   2   1   0      981.74      761.26     13.73 o
   3   1   0     1189.15      964.54     18.20 o
   4   1   0     1177.24     1079.49     24.15 o
   5   1   0      571.18      628.98     16.33 o
   6   1   0        2.28       -7.54     10.81 o
   7   1   0      706.21      686.54     30.63 o
   8   1   0     1610.38     1812.89     45.55 o
   9   1   0      148.55      186.39     15.56 o
  10   1   0        4.32        7.40     12.67 o
  11   1   0      418.66      447.36     24.89 o
  12   1   0      454.66      458.01     28.82 o
  13   1   0      959.73      980.94     45.07 o
  14   1   0       38.01        7.47     20.59 o
  15   1   0       30.44        6.61     22.66 o
  16   1   0       42.88       25.93     24.41 o
  17   1   0      307.92      395.68     82.48 o
  18   1   0       14.34        0.39     36.55 o
  19   1   0        9.48       39.76     46.59 o
  20   1   0       88.59      157.90     70.96 o
   0   2   0      787.67      738.05     15.68 o
   1   2   0     2368.35     2111.31     26.25 o
   2   2   0     1415.53     1317.52     20.65 o
   3   2   0     2046.35     1985.02     30.16 o
   4   2   0      171.64      172.62      8.10 o
   5   2   0     2189.93     2039.22     35.00 o
   6   2   0      205.00      231.65     17.96 o
   7   2   0      234.61      230.87     16.50 o
   8   2   0      117.16      136.08     15.99 o
   9   2   0     1778.00     2047.44     44.44 o
  10   2   0        5.26       17.39     28.87 o
  11   2   0       76.23       93.53     19.26 o
  12   2   0       28.38       12.79     15.20 o
  13   2   0      562.68      705.91     34.06 o
  14   2   0      486.81      405.52     51.84 o
  15   2   0      279.09      282.19     32.39 o
  16   2   0        1.84      -37.57     27.24 o
  17   2   0      104.18      175.54     43.12 o
  18   2   0       60.37       36.72     33.16 o
  19   2   0        0.79      -31.94     40.99 o
   1   3   0      248.29      281.08      6.93 o
   2   3   0      132.50      114.99      7.66 o
   3   3   0       20.31       14.29      6.12 o
   4   3   0        5.07        0.27      6.49 o
   5   3   0       30.07       34.32      7.47 o
   6   3   0      416.10      420.24     15.20 o
   7   3   0       88.05      105.38     11.40 o
   8   3   0       81.91       74.34     11.78 o
   9   3   0       24.16       18.72     11.30 o
  10   3   0      168.29      170.64     16.89 o
  11   3   0        1.78       12.52     16.13 o
  12   3   0        0.03        7.07     17.15 o
  13   3   0      304.89      232.95     25.86 o
  14   3   0       33.41       42.31     25.28 o
  15   3   0       33.41      -12.51     29.67 o
  16   3   0        3.00      -52.24     35.94 o
  17   3   0       16.07       51.72     33.23 o
  18   3   0        8.93       51.52     48.49 o
   0   4   0     5093.77     5475.35    100.00 o
   1   4   0      848.54      854.79     16.80 o
   2   4   0       13.42        9.67      4.97 o
   3   4   0      836.47      932.40     19.62 o
   4   4   0     1644.60     1664.45     28.39 o
   5   4   0       88.85       62.03     12.96 o
   6   4   0      105.49      116.35     12.37 o
   7   4   0       83.68       52.10     14.42 o
   8   4   0      562.75      567.26     21.36 o
   9   4   0       20.22        3.90     15.04 o
  10   4   0       75.10       59.84     15.02 o
  11   4   0       27.05       -4.26     23.03 o
  12   4   0      214.80      267.65     24.27 o
  13   4   0       22.96       35.19     19.64 o
  14   4   0       40.39       21.69     25.71 o
  15   4   0        0.17       -3.80     25.70 o
  16   4   0       32.62       66.39     25.99 o
  17   4   0       38.23       48.41     47.87 o
   1   5   0        7.99       35.07     26.99 o
   2   5   0        5.70       31.46     43.01 o
   3   5   0        0.21        4.08      5.94 o
   4   5   0        0.96       -6.23      8.10 o
   5   5   0      149.59      133.29     18.08 o
   6   5   0     1015.68     1142.00     30.98 o
   7   5   0       83.95       71.27     17.08 o
   8   5   0      890.26      935.03     33.58 o
   9   5   0      155.61      119.81     17.26 o
  10   5   0        6.55       12.19     27.10 o
  11   5   0       99.85       77.26     19.48 o
  12   5   0        0.69      -11.26     24.15 o
  13   5   0        3.85      -15.53     26.31 o
  14   5   0        0.06        6.69     35.28 o
  15   5   0       19.62        8.05     47.17 o
   0   6   0      307.80      302.04     65.31 o
   1   6   0      145.63      142.25     67.35 o
   2   6   0        1.79       -3.30     30.20 o
   3   6   0      129.70      139.12     55.88 o
   4   6   0        7.18      -19.02    104.23 o
   5   6   0      152.95      113.44     15.59 o
   6   6   0      100.18       96.67     11.78 o
   7   6   0        1.53      -12.16     13.49 o
   8   6   0      126.03      100.64     17.65 o
   9   6   0      226.92      283.54     41.24 o
  10   6   0       12.37      -12.98     30.96 o
  11   6   0       13.86       -1.60     36.77 o
  12   6   0       15.05       32.30     32.48 o
   1   7   0        2.49        2.04     63.49 o
   2   7   0        4.56      -23.93     41.77 o
   3   7   0        7.30       56.04     67.21 o
   4   7   0        8.26      -76.75     56.62 o
   5   7   0       19.35       96.78     64.89 o
   6   7   0       32.37      139.72     56.18 o
 -20   1   1       17.22      -11.53     59.50 o
 -19   1   1        5.80       -0.92     48.21 o
 -18   1   1        7.60      -33.99     35.56 o
 -17   1   1       12.76       -0.51     39.47 o
 -16   1   1      149.69      149.77     26.50 o
 -15   1   1      602.20      831.71     42.38 o
 -14   1   1        8.79      -26.54     20.20 o
 -13   1   1        0.11       -3.54     27.69 o
 -12   1   1        5.44      -11.77     16.56 o
 -11   1   1        3.61      -11.84     15.20 o
 -10   1   1       50.04       69.29     15.56 o
  -9   1   1      390.88      376.56     20.62 o
  -8   1   1      125.62      141.57     13.49 o
  -7   1   1      163.39      177.46     17.67 o
  -6   1   1       73.18       67.77      9.55 o
  -5   1   1     2021.12     1957.12     34.91 o
  -4   1   1      449.30      411.02     13.15 o
  -3   1   1      684.60      806.99     19.44 o
  -2   1   1     2172.00     1912.72     29.45 o
  -1   1   1      698.18      680.98     12.24 o
   0   1   1     1206.11     1111.45     22.98 o
   1   1   1       44.00       20.99      3.53 o
   2   1   1     2509.88     2385.52     29.58 o
   3   1   1        0.44        5.37      4.97 o
   4   1   1      236.38      223.49     10.27 o
   5   1   1      759.38      837.95     19.83 o
   6   1   1     2814.38     2923.28     53.78 o
   7   1   1     1036.98     1168.76     28.46 o
   8   1   1     2301.39     2570.75     51.44 o
   9   1   1     1243.56     1362.96     42.42 o
  10   1   1     1280.40     1441.61     43.36 o
  11   1   1      392.85      425.56     25.03 o
  12   1   1       35.24       28.26     18.82 o
  13   1   1      144.92      182.68     32.99 o
  14   1   1      887.16      813.38     57.73 o
  15   1   1       78.69       39.99     23.64 o
  16   1   1       31.70       19.85     24.36 o
  17   1   1        4.06      -17.48     34.31 o
  18   1   1       19.61      -70.70     47.13 o
  19   1   1        1.19       -4.29     49.95 o
  20   1   1        6.51       -2.18     49.19 o
 -20   2   1       46.51       29.14     49.49 o
 -19   2   1        5.56       -1.40     47.20 o
 -18   2   1        0.83      -30.47     32.59 o
 -17   2   1       51.92       81.17     40.19 o
 -16   2   1        6.31        0.69     25.72 o
 -15   2   1        8.30       -3.97     22.52 o
 -14   2   1       58.73       74.21     20.25 o
 -13   2   1      218.03      214.82     21.75 o
 -12   2   1       95.38       99.17     19.26 o
 -11   2   1       48.78       55.05     17.63 o
 -10   2   1       76.16      104.19     15.20 o
  -9   2   1      175.79      123.67     21.29 o
  -8   2   1        9.20        3.89     11.62 o
  -7   2   1     8073.81     8897.34    133.90 o
  -6   2   1      584.54      541.52     16.13 o
  -5   2   1        6.49        5.46      7.39 o
  -4   2   1      102.92       98.89      8.25 o
  -3   2   1      128.82      134.05      7.26 o
  -2   2   1        8.42        8.84      2.58 o
  -1   2   1     2656.59     2465.43     36.61 o
   0   2   1      296.83      312.07      8.63 o
   1   2   1      947.89      864.45     18.51 o
   2   2   1       83.50       83.29      6.12 o
   3   2   1        8.60       14.06      5.34 o
   4   2   1        1.91        6.26      6.49 o
   5   2   1        0.25        6.69      8.44 o
   6   2   1      988.13      982.45     27.22 o
   7   2   1      670.07      818.76     22.76 o
   8   2   1        0.09        2.43     13.14 o
   9   2   1      462.55      495.57     21.75 o
  10   2   1       21.47       35.31     15.56 o
  11   2   1        9.79        3.50     13.85 o
  12   2   1       35.57       39.07     18.64 o
  13   2   1       19.92       15.23     16.76 o
  14   2   1       12.72       -3.19     18.50 o
  15   2   1       11.31       -9.42     22.31 o
  16   2   1       31.50       12.18     29.60 o
  17   2   1       67.71       18.23     33.84 o
  18   2   1        5.56       15.72     35.61 o
  19   2   1       26.81       79.52     53.19 o
 -19   3   1       14.14       41.67     43.20 o
 -18   3   1      139.66      204.21     45.78 o
 -17   3   1        0.43       40.88     27.36 o
 -16   3   1        2.02       -2.60     31.81 o
 -15   3   1       89.99       87.51     24.15 o
 -14   3   1      168.53      170.19     26.00 o
 -13   3   1      120.64       90.92     21.36 o
 -12   3   1      184.02      185.76     20.85 o
 -11   3   1       24.75       20.62     17.11 o
 -10   3   1      308.44      311.93     19.88 o
  -9   3   1        3.53        5.81     13.15 o
  -8   3   1      569.59      562.48     19.62 o
  -7   3   1       95.65       81.57     10.11 o
  -6   3   1       83.37       82.42      9.48 o
  -5   3   1      144.38      152.75     10.02 o
  -4   3   1     1030.99     1062.52     21.21 o
  -3   3   1       15.53       17.53      5.58 o
  -2   3   1       73.66       67.68      8.84 o
  -1   3   1       90.22      148.09     21.85 o
   0   3   1     3095.44     3038.98     45.23 o
   1   3   1      590.48      627.82     11.54 o
   2   3   1       18.73       20.00      4.80 o
   3   3   1      687.04      587.16     16.50 o
   4   3   1      202.92      191.72     11.09 o
   5   3   1      198.27      232.15     15.76 o
   6   3   1      407.20      467.78     16.56 o
   7   3   1        3.30        2.69     10.27 o
   8   3   1        0.03        3.71     11.09 o
   9   3   1      128.74      144.60     16.86 o
  10   3   1       15.95      -16.19     17.52 o
  11   3   1      205.89      226.18     28.28 o
  12   3   1        0.58      -12.29     16.56 o
  13   3   1       51.00       39.32     22.23 o
  14   3   1      230.96      121.32     21.36 o
  15   3   1       70.35       64.50     25.99 o
  16   3   1       69.32       27.05     46.98 o
  17   3   1        5.61       37.70     30.56 o
  18   3   1        0.07       20.94     51.75 o
 -17   4   1       11.73       19.25     32.17 o
 -16   4   1        0.01       25.51     27.08 o
 -15   4   1       46.16       48.46     34.17 o
 -14   4   1        4.02       -9.43     20.59 o
 -13   4   1        3.37       23.94     19.74 o
 -12   4   1       22.84        5.17     18.96 o
 -11   4   1       81.71      100.41     19.88 o
 -10   4   1      165.14      165.84     16.89 o
  -9   4   1      187.31      189.99     15.83 o
  -8   4   1       94.12       82.48     14.06 o
  -7   4   1      234.11      257.62     13.73 o
  -6   4   1       12.15       14.16     10.64 o
  -5   4   1      233.31      240.05     13.55 o
  -4   4   1       86.47       99.12      7.16 o
  -3   4   1       30.21       25.70      3.42 o
  -2   4   1      366.71      385.85     15.66 o
  -1   4   1      944.68      954.23     23.64 o
   0   4   1        6.28        9.66     24.40 o
   1   4   1      429.36      446.32     16.29 o
   2   4   1      237.65      218.14     13.55 o
   3   4   1      102.17      104.62     13.55 o
   4   4   1      230.53      259.61     11.09 o
   5   4   1        7.53       30.86     13.62 o
   6   4   1       76.26       75.06     12.67 o
   7   4   1      278.83      314.78     17.73 o
   8   4   1      612.94      598.77     24.74 o
   9   4   1        0.22       -0.80     14.06 o
  10   4   1        6.60       12.70     24.74 o
  11   4   1       54.19       95.65     18.31 o
  12   4   1       34.67       23.16     18.64 o
  13   4   1        5.72        2.33     32.30 o
  14   4   1       33.29       40.56     33.58 o
  15   4   1       31.06        1.22     24.70 o
  16   4   1       25.42        2.60     26.79 o
  17   4   1       38.88       32.98     59.57 o
 -15   5   1        1.15        6.58     35.08 o
 -14   5   1        0.53      -26.60     39.50 o
 -13   5   1        6.59        2.66     25.80 o
 -12   5   1        1.87      -17.66     18.59 o
 -11   5   1       30.03      -11.66     17.39 o
 -10   5   1       21.25       19.36     16.13 o
  -9   5   1      161.43      174.48     16.44 o
  -8   5   1      422.14      429.03     23.96 o
  -7   5   1        0.99        1.61     10.69 o
  -6   5   1      242.78      246.93     15.12 o
  -5   5   1      338.92      379.02     13.48 o
  -4   5   1      110.31       88.77     17.07 o
  -3   5   1        0.09        8.98     10.88 o
  -2   5   1       35.65       33.61     12.28 o
  -1   5   1      196.96      174.29     11.26 o
   0   5   1       32.51       28.90      9.54 o
   1   5   1       19.77       12.57      8.50 o
   2   5   1      204.13      234.84     17.67 o
   3   5   1      259.73      278.31     22.17 o
   4   5   1        0.51        7.17      8.06 o
   5   5   1       40.41       33.36     10.62 o
   6   5   1      837.71      966.46     28.45 o
   7   5   1       66.18       64.19     13.68 o
   8   5   1       63.95       61.14     16.13 o
   9   5   1       51.88       44.57     15.64 o
  10   5   1      145.84      140.58     26.51 o
  11   5   1      142.18      164.98     20.87 o
  12   5   1       59.83       70.02     21.57 o
  13   5   1        1.46      -34.87     31.84 o
  14   5   1       64.66       46.93     32.21 o
 -12   6   1       17.66      -54.23     40.82 o
 -11   6   1        2.28       -2.51     33.49 o
 -10   6   1        0.71       35.62     23.19 o
  -9   6   1       17.97        1.72     14.85 o
  -8   6   1        0.07       15.82     11.98 o
  -7   6   1      240.80      214.73     20.16 o
  -6   6   1       75.66       56.33     21.86 o
  -5   6   1        3.64      -22.83     16.92 o
  -4   6   1       11.96       18.72     15.95 o
  -3   6   1        3.37       11.29     24.79 o
  -2   6   1       51.53       62.71     31.36 o
  -1   6   1       32.27       45.27     31.36 o
   0   6   1      122.94      113.26     33.21 o
   1   6   1      255.38      274.89     38.25 o
   2   6   1      168.05      194.02     43.29 o
   3   6   1        4.46        2.77     29.17 o
   4   6   1       18.89       29.96      9.57 o
   5   6   1        2.35       -4.86     15.46 o
   6   6   1      150.98      159.53     13.73 o
   7   6   1      247.32      262.01     30.05 o
   8   6   1       19.36      -12.24     22.39 o
   9   6   1       25.57       57.51     29.32 o
  10   6   1       39.53       22.78     27.00 o
  11   6   1       33.65       57.13     30.28 o
  -6   7   1        0.22       -4.44     81.31 o
  -5   7   1        0.04       34.59     80.41 o
  -4   7   1       16.42      -13.44     41.64 o
  -3   7   1       21.71       65.31    110.20 o
  -2   7   1       66.06       70.60     73.99 o
  -1   7   1      329.99      314.74    128.57 o
   0   7   1        7.85       28.57     49.06 o
   1   7   1       92.04       93.40     48.81 o
   2   7   1       51.29       67.16     47.03 o
   3   7   1        0.04       37.55     54.34 o
   4   7   1        0.23       37.88     61.68 o
   5   7   1       54.66      -49.46    220.41 o
   6   7   1        2.77       82.88     79.11 o
 -21   0   2      130.66       45.05     72.41 o
 -20   0   2       17.52       14.97     85.71 o
 -19   0   2        0.60       98.06     57.86 o
 -18   0   2      485.61      563.31    281.63 o
 -17   0   2       82.29      -16.79     49.95 o
 -16   0   2      534.34      401.42     53.93 o
 -15   0   2        6.01       -0.58     39.18 o
 -14   0   2     7073.02     8165.02    228.00 o
 -13   0   2      150.08      137.49     28.86 o
 -12   0   2     2343.43     2513.86    112.45 o
 -11   0   2      359.94      361.03     91.84 o
 -10   0   2     1424.74     1674.55     56.22 o
  -9   0   2     1223.58     1417.33     50.45 o
  -8   0   2     3865.14     3689.39    104.08 o
  -7   0   2     1891.98     1832.86     51.95 o
  -6   0   2      175.10      187.84     14.43 o
  -5   0   2      576.90      548.83     21.50 o
  -4   0   2     1191.31      952.78     53.06 o
  -3   0   2       23.53       59.25      8.66 o
  -2   0   2     2477.50     2441.48     73.21 o
   1   0   2      185.40      152.12     10.50 o
   2   0   2        3.72       -2.04     10.20 o
   3   0   2      206.60      153.80     16.61 o
   4   0   2     1481.70     1320.94     38.88 o
   5   0   2     1245.13     1312.39     40.41 o
   6   0   2       24.78       14.97     12.75 o
   7   0   2     1560.99     1519.46     50.45 o
   8   0   2       69.86       87.07     25.50 o
   9   0   2      107.05      102.28     24.49 o
  10   0   2      294.74      287.77     25.98 o
  11   0   2      434.67      545.08     37.52 o
  12   0   2      256.51      173.67     61.22 o
  13   0   2      449.43      501.46     61.22 o
  14   0   2        3.61      -24.49     28.86 o
  15   0   2      509.86      669.53     57.72 o
  16   0   2      123.36       69.88     35.30 o
  17   0   2       43.02       18.18     55.10 o
  18   0   2        7.18      -36.54     57.86 o
  19   0   2       55.92       80.15    106.12 o
 -20   1   2       23.13       44.04     46.80 o
 -19   1   2      220.86      168.85     58.54 o
 -18   1   2       43.02       31.31     33.54 o
 -17   1   2        2.98       -7.45     25.71 o
 -16   1   2       59.46       46.26     30.83 o
 -15   1   2      159.23      154.17     31.39 o
 -14   1   2      405.56      385.36     33.62 o
 -13   1   2      137.29       87.25     28.87 o
 -12   1   2        4.32       21.97     17.15 o
 -11   1   2      221.28      280.34     18.37 o
 -10   1   2      871.44      917.98     32.99 o
  -9   1   2      341.92      261.26     18.26 o
  -8   1   2     1686.01     1840.39     48.90 o
  -7   1   2      398.22      312.23     14.12 o
  -6   1   2     1061.51      986.55     25.03 o
  -5   1   2     1087.42     1042.62     22.91 o
  -4   1   2      848.91      847.55     18.37 o
  -3   1   2       82.15      121.31      6.49 o
  -2   1   2     2680.01     2542.72     33.61 o
  -1   1   2    28569.65    26087.02    290.59 o
   0   1   2      621.00      710.62     10.62 o
   1   1   2     2566.48     2525.95     30.65 o
   2   1   2     3356.43     3629.92     41.40 o
   3   1   2     4078.83     3732.24     50.36 o
   4   1   2      252.95      279.43     10.27 o
   5   1   2     1625.36     1721.64     31.35 o
   6   1   2     1868.22     2113.41     41.05 o
   7   1   2     1932.32     2167.54     43.07 o
   8   1   2      380.13      318.57     16.33 o
   9   1   2      660.01      629.71     25.83 o
  10   1   2       33.26       22.45     14.29 o
  11   1   2      207.62      199.92     22.01 o
  12   1   2      898.63     1010.71     39.60 o
  13   1   2       33.99       -5.48     16.77 o
  14   1   2      449.80      461.93     31.58 o
  15   1   2       53.93       41.92     30.81 o
  16   1   2      378.62      385.11     31.70 o
  17   1   2       11.80       38.07     29.17 o
  18   1   2       27.81       34.61     35.35 o
  19   1   2       21.08      -12.35     48.48 o
 -20   2   2        2.55       15.51     54.08 o
 -19   2   2       17.58       55.01     47.54 o
 -18   2   2       41.60       44.48     34.12 o
 -17   2   2       16.40       22.67     34.24 o
 -16   2   2       36.46       12.59     25.52 o
 -15   2   2       36.55       17.16     20.62 o
 -14   2   2       58.03       47.96     23.00 o
 -13   2   2      420.14      478.53     28.02 o
 -12   2   2        0.04      -16.72     16.56 o
 -11   2   2      111.14      116.11     19.62 o
 -10   2   2      241.45      246.89     20.41 o
  -9   2   2     1808.45     2003.24     46.52 o
  -8   2   2      291.47      267.19     18.26 o
  -7   2   2       35.16       42.71     11.99 o
  -6   2   2      483.61      488.10     17.63 o
  -5   2   2     1048.15      907.08     22.17 o
  -4   2   2      108.53      138.78      7.77 o
  -3   2   2      732.13      697.30     14.56 o
  -2   2   2     1536.62     1367.84     24.74 o
  -1   2   2     3071.77     3047.55     36.73 o
   0   2   2        4.02        5.97      3.49 o
   1   2   2     1952.08     1899.43     31.97 o
   2   2   2     3845.76     3649.43     43.95 o
   3   2   2     1514.45     1512.92     32.40 o
   4   2   2       64.16       78.56      7.66 o
   5   2   2        3.61        1.49      9.30 o
   6   2   2     1004.34     1006.49     26.40 o
   7   2   2        8.68        7.02     10.11 o
   8   2   2       15.50        1.43     10.11 o
   9   2   2       44.64       48.29     12.39 o
  10   2   2      445.49      424.16     21.57 o
  11   2   2       25.13       10.88     17.73 o
  12   2   2      121.09      127.54     21.93 o
  13   2   2      375.33      440.22     29.46 o
  14   2   2       12.27       23.00     17.61 o
  15   2   2      140.19      133.71     25.08 o
  16   2   2      117.45       96.54     32.94 o
  17   2   2       62.08      125.23     34.48 o
  18   2   2        7.36      -78.32     67.16 o
  19   2   2       37.55       95.39     75.30 o
 -19   3   2       28.68       40.04     37.66 o
 -18   3   2       38.45       51.24     42.21 o
 -17   3   2       10.29       16.71     28.21 o
 -16   3   2        3.37       30.75     35.94 o
 -15   3   2       15.87        1.81     21.75 o
 -14   3   2        3.55        2.83     20.39 o
 -13   3   2       96.45       78.96     21.60 o
 -12   3   2       28.91       15.95     18.26 o
 -11   3   2       76.30       47.33     31.22 o
 -10   3   2      209.51      190.66     17.15 o
  -9   3   2       49.75       56.35     12.39 o
  -8   3   2      130.81      152.07     13.20 o
  -7   3   2        2.20       -9.52      7.95 o
  -6   3   2       45.48       42.86      9.30 o
  -5   3   2      290.37      308.20     11.40 o
  -4   3   2      533.79      527.63     14.12 o
  -3   3   2       61.31       46.87      4.97 o
  -2   3   2        7.13        8.36     11.50 o
  -1   3   2     4858.95     5219.25     70.73 o
   0   3   2        5.01       18.55      8.05 o
   1   3   2      369.25      411.38      9.61 o
   2   3   2       20.74       51.70      5.06 o
   3   3   2      996.85      985.24     19.88 o
   4   3   2      151.08      151.05      9.30 o
   5   3   2        8.12       19.86      9.30 o
   6   3   2       18.90       20.41     10.27 o
   7   3   2        1.51       -1.36     10.69 o
   8   3   2      462.20      493.57     19.11 o
   9   3   2      362.55      351.73     23.57 o
  10   3   2       14.46        8.49     15.37 o
  11   3   2       32.95       63.27     13.73 o
  12   3   2       40.09       20.80     16.24 o
  13   3   2        0.02       12.55     18.20 o
  14   3   2       13.97        4.53     20.25 o
  15   3   2       48.78       54.50     25.19 o
  16   3   2       44.96       46.44     23.55 o
  17   3   2       16.44       54.51     37.12 o
  18   3   2       10.63       62.16     40.60 o
 -17   4   2       10.77       20.88     36.08 o
 -16   4   2       49.50       12.67     32.99 o
 -15   4   2        5.96       16.99     34.17 o
 -14   4   2      325.40      239.23     34.51 o
 -13   4   2      236.03      271.77     26.51 o
 -12   4   2       77.18       66.17     26.51 o
 -11   4   2       67.21       57.26     16.44 o
 -10   4   2      601.21      628.38     26.20 o
  -9   4   2        1.11       -4.01     14.14 o
  -8   4   2        3.17        4.86     11.99 o
  -7   4   2       23.97       29.55     11.30 o
  -6   4   2      186.64      157.11     14.14 o
  -5   4   2       16.08        2.38      7.95 o
  -4   4   2      342.81      336.18     11.19 o
  -3   4   2       48.59       30.31     14.98 o
  -2   4   2      683.65      691.92     19.39 o
  -1   4   2      103.13      107.52     10.70 o
   0   4   2        0.11       19.05     10.70 o
   1   4   2      320.98      330.57     15.93 o
   2   4   2      553.70      619.38     15.02 o
   3   4   2       40.57       40.78      7.16 o
   4   4   2       52.41       50.36      8.84 o
   5   4   2       14.08        7.30      9.30 o
   6   4   2       88.39       76.47     12.97 o
   7   4   2      326.50      356.08     20.90 o
   8   4   2      475.04      515.90     31.69 o
   9   4   2        4.89      -10.09     14.79 o
  10   4   2      278.03      244.74     25.38 o
  11   4   2       24.55       28.80     16.77 o
  12   4   2        1.84       15.03     19.48 o
  13   4   2        9.56      -17.52     21.21 o
  14   4   2       29.21       41.46     28.08 o
  15   4   2        1.33       -7.63     27.25 o
  16   4   2       10.03       40.75     29.86 o
 -15   5   2        0.56       39.73     43.00 o
 -14   5   2        8.39       -9.80     49.49 o
 -13   5   2        0.25      -17.10     25.00 o
 -12   5   2       32.18       10.91     16.56 o
 -11   5   2        5.95      -14.29     19.44 o
 -10   5   2       12.36        8.84     17.15 o
  -9   5   2      196.36      199.66     22.98 o
  -8   5   2      897.51     1007.04     32.06 o
  -7   5   2       38.82       10.28     10.81 o
  -6   5   2      569.77      596.05     17.73 o
  -5   5   2        1.62       -1.84     12.89 o
  -4   5   2       79.59       71.55     13.61 o
  -3   5   2       44.98       37.37     11.64 o
  -2   5   2       51.05       52.61     17.42 o
  -1   5   2       37.20       25.99     14.08 o
   0   5   2      175.11      120.35     14.90 o
   1   5   2       25.99       13.94     12.04 o
   2   5   2       50.86       36.02     11.79 o
   3   5   2       62.13       68.66     14.22 o
   4   5   2        3.94       20.24      8.81 o
   5   5   2       12.11        4.80      9.55 o
   6   5   2        9.34       13.54     12.83 o
   7   5   2      428.53      479.58     25.69 o
   8   5   2        9.11        2.04     15.20 o
   9   5   2       78.09       99.53     31.95 o
  10   5   2       12.44        2.87     16.89 o
  11   5   2        5.77       24.69     21.44 o
  12   5   2       96.10       88.42     33.58 o
  13   5   2       29.93       36.33     26.56 o
  14   5   2        5.29      -33.89     29.71 o
 -12   6   2       59.81      -30.61     32.40 o
 -11   6   2        6.97      -31.49     45.36 o
 -10   6   2       13.18       20.02     23.81 o
  -9   6   2      208.44      206.66     44.77 o
  -8   6   2      126.36      107.65     11.87 o
  -7   6   2       13.58        1.63     23.67 o
  -6   6   2       79.94       67.14     24.63 o
  -5   6   2      122.55       89.69     28.89 o
  -4   6   2       70.52       87.02     16.33 o
  -3   6   2        8.03       -2.15     12.40 o
  -2   6   2       14.57       16.54     12.74 o
  -1   6   2      352.23      336.25     24.64 o
   0   6   2      153.05      154.47     15.12 o
   1   6   2       53.30       27.17     16.46 o
   2   6   2       72.67       83.42     15.85 o
   3   6   2      169.29      182.78     25.59 o
   4   6   2        0.78      -23.13     22.45 o
   5   6   2       94.64      102.79     41.83 o
   6   6   2       96.80       88.50     16.42 o
   7   6   2       16.13       34.32     14.35 o
   8   6   2      190.20      187.38     45.95 o
   9   6   2       15.32        0.82     23.93 o
  10   6   2        2.44       35.08     27.27 o
  11   6   2        0.63      -32.47     29.96 o
  -6   7   2        5.41      -44.90     68.21 o
  -5   7   2        0.06       12.14     23.06 o
  -4   7   2       48.43       73.02     55.71 o
  -3   7   2      112.36      179.19     89.80 o
  -2   7   2       20.05      -51.06     60.37 o
  -1   7   2        3.93       33.08     54.61 o
   0   7   2       70.77       96.05     58.03 o
   1   7   2       16.64       18.66     50.45 o
   2   7   2        0.13       31.50     55.11 o
   3   7   2       37.06       38.78     51.95 o
   4   7   2        0.81      -25.99     55.10 o
   5   7   2       27.01       11.34     89.24 o
 -20   1   3        0.13       37.30     59.54 o
 -19   1   3       13.49       27.95     51.25 o
 -18   1   3        0.00      -18.66     33.64 o
 -17   1   3        4.39       -1.02     24.41 o
 -16   1   3       38.51       58.82     24.15 o
 -15   1   3      468.84      418.11     33.61 o
 -14   1   3      194.63      211.78     25.50 o
 -13   1   3      103.71      108.19     19.11 o
 -12   1   3       12.65       32.62     22.97 o
 -11   1   3      460.33      507.59     28.27 o
 -10   1   3      477.11      564.75     22.76 o
  -9   1   3      142.84      195.68     22.32 o
  -8   1   3     4721.48     5156.19     84.95 o
  -7   1   3      903.09      960.78     27.06 o
  -6   1   3     1613.96     1583.03     35.36 o
  -5   1   3      755.68      820.61     21.57 o
  -4   1   3       39.61       40.66     11.19 o
  -3   1   3     3181.55     3065.70     43.41 o
  -2   1   3    20562.82    18577.80    195.84 o
  -1   1   3    14647.00    13777.39    147.22 o
   0   1   3    15294.80    15797.01    163.16 o
   1   1   3    12020.37    11551.90    116.96 o
   2   1   3     5534.66     5234.09     63.22 o
   3   1   3      207.51      239.87      8.95 o
   4   1   3      273.85      259.40     10.11 o
   5   1   3       40.42       41.67      9.65 o
   6   1   3      210.54      181.60      9.61 o
   7   1   3        1.77        9.28     12.96 o
   8   1   3      362.02      401.77     15.83 o
   9   1   3        2.08       14.18     11.60 o
  10   1   3      411.47      436.33     25.33 o
  11   1   3       20.69       37.72     14.69 o
  12   1   3       28.11       15.30     18.26 o
  13   1   3      353.18      350.56     40.65 o
  14   1   3      334.69      318.91     35.94 o
  15   1   3        0.77       26.08     22.47 o
  16   1   3        0.11      -17.66     20.90 o
  17   1   3        2.67       -3.21     25.19 o
  18   1   3       15.85        3.14     65.73 o
  19   1   3       15.10       66.85     73.09 o
 -20   2   3       33.91      -30.20     48.31 o
 -19   2   3       88.37      101.94     45.71 o
 -18   2   3        5.42       57.62     32.15 o
 -17   2   3        3.35      -20.52     31.38 o
 -16   2   3       20.36       30.56     27.60 o
 -15   2   3       31.48       34.33     31.42 o
 -14   2   3       58.23       29.21     29.46 o
 -13   2   3      136.22      171.78     27.32 o
 -12   2   3       18.77      -15.53     35.94 o
 -11   2   3       24.88       36.45     16.13 o
 -10   2   3       30.59       36.22     18.41 o
  -9   2   3       14.69       46.70     15.37 o
  -8   2   3      524.83      596.30     35.94 o
  -7   2   3      857.16      876.13     23.81 o
  -6   2   3        0.72        2.15      8.56 o
  -5   2   3      332.25      349.88     18.59 o
  -4   2   3        8.73       19.92      7.16 o
  -3   2   3        5.80        0.00      9.43 o
  -2   2   3      750.97      765.42     14.79 o
  -1   2   3      170.82      132.78      7.16 o
   0   2   3       12.43        2.60      4.71 o
   1   2   3     1099.28      994.84     17.63 o
   2   2   3       58.31       50.89      6.12 o
   3   2   3      757.04      762.77     16.13 o
   4   2   3       72.13       76.92      8.31 o
   5   2   3      468.03      417.13     15.02 o
   6   2   3      715.47      778.32     25.84 o
   7   2   3      225.23      237.29     15.64 o
   8   2   3       24.09       40.72     10.69 o
   9   2   3      296.22      316.58     16.24 o
  10   2   3       10.00      -19.46     12.97 o
  11   2   3       38.23       26.44     15.02 o
  12   2   3        0.11       11.67     17.89 o
  13   2   3        4.23       -3.96     18.96 o
  14   2   3        9.29        0.91     18.03 o
  15   2   3      147.49      225.56     28.28 o
  16   2   3        0.33       -5.67     23.42 o
  17   2   3        0.04        0.29     43.06 o
  18   2   3        3.33      -41.21     52.89 o
 -19   3   3        2.83      -37.62     42.52 o
 -18   3   3        4.60       19.06     43.27 o
 -17   3   3        1.53      -11.25     34.81 o
 -16   3   3       34.65       18.73     27.13 o
 -15   3   3       27.78      -10.04     34.17 o
 -14   3   3      309.84      251.50     34.17 o
 -13   3   3       72.73       34.85     21.36 o
 -12   3   3        1.33       15.61     18.07 o
 -11   3   3      242.02      316.16     22.76 o
 -10   3   3       63.52       51.84     15.20 o
  -9   3   3        0.01        5.17     13.37 o
  -8   3   3      411.58      523.10     20.67 o
  -7   3   3       45.97       26.75     13.03 o
  -6   3   3      114.59      109.66     11.74 o
  -5   3   3      828.31      929.73     34.42 o
  -4   3   3        8.48        5.94      8.80 o
  -3   3   3     1292.53     1250.96     21.06 o
  -2   3   3      454.06      483.72     12.37 o
  -1   3   3      513.17      479.31     17.18 o
   0   3   3     2842.72     3101.27     38.75 o
   1   3   3     2020.08     2027.16     28.21 o
   2   3   3      327.75      361.27     17.08 o
   3   3   3       29.61       10.01      7.77 o
   4   3   3      253.02      280.25     12.67 o
   5   3   3      656.72      710.68     18.79 o
   6   3   3      161.62      192.91     13.49 o
   7   3   3     1868.88     1947.82     41.48 o
   8   3   3      413.30      404.06     18.64 o
   9   3   3       40.15       54.25     14.78 o
  10   3   3      406.07      385.22     21.76 o
  11   3   3       88.30       98.94     16.33 o
  12   3   3      126.61      103.74     20.03 o
  13   3   3       10.90       -0.34     27.59 o
  14   3   3        0.01        3.06     25.33 o
  15   3   3       80.76       63.30     28.64 o
  16   3   3       12.21        8.55     38.56 o
  17   3   3        4.15      -16.09     41.47 o
 -17   4   3        0.12       20.35     40.54 o
 -16   4   3        1.32       -7.72     29.18 o
 -15   4   3       96.57       69.48     29.43 o
 -14   4   3       10.20      -29.99     22.82 o
 -13   4   3        8.28        7.14     21.36 o
 -12   4   3       42.34       33.05     16.05 o
 -11   4   3       21.47       15.26     17.17 o
 -10   4   3        0.74       -0.64     12.56 o
  -9   4   3       16.92       15.61     11.16 o
  -8   4   3      281.63      286.98     16.77 o
  -7   4   3      248.39      246.81     13.73 o
  -6   4   3      557.06      533.97     18.36 o
  -5   4   3        1.05        6.45      7.58 o
  -4   4   3      120.92      128.04     19.85 o
  -3   4   3       12.10      -17.49     14.16 o
  -2   4   3       52.30       45.76     10.17 o
  -1   4   3       18.41       -9.02     12.88 o
   0   4   3        4.03       21.47     14.18 o
   1   4   3      306.89      329.67     16.18 o
   2   4   3       22.21       31.41      5.66 o
   3   4   3       28.42       28.04      8.25 o
   4   4   3       89.28       78.95     11.97 o
   5   4   3      229.46      208.67     12.97 o
   6   4   3      536.95      618.21     21.06 o
   7   4   3      492.99      484.30     21.44 o
   8   4   3      410.86      430.17     23.81 o
   9   4   3      115.22       78.81     16.33 o
  10   4   3      118.50      137.91     25.25 o
  11   4   3        6.42       11.76     19.69 o
  12   4   3       17.09       37.82     23.57 o
  13   4   3        5.47      -35.35     23.57 o
  14   4   3       22.64       34.47     28.80 o
  15   4   3       26.12       27.62     28.97 o
  16   4   3        1.18       16.60     39.59 o
 -15   5   3        0.05       -4.55    124.49 o
 -14   5   3       10.71       -2.44     26.69 o
 -13   5   3        0.46       14.65     29.54 o
 -12   5   3       40.84       40.29     21.65 o
 -11   5   3      169.33      157.13     20.20 o
 -10   5   3       67.92       59.97     17.85 o
  -9   5   3       21.75        3.21     14.06 o
  -8   5   3      887.56     1113.33     30.07 o
  -7   5   3      116.48      101.81     10.69 o
  -6   5   3      337.28      332.77     23.65 o
  -5   5   3       36.41       49.69     19.93 o
  -4   5   3       19.19       12.62     15.30 o
  -3   5   3      583.87      642.43     35.02 o
  -2   5   3     1185.20     1334.92     58.63 o
  -1   5   3      301.36      320.70     20.76 o
   0   5   3       81.51       94.19     18.35 o
   1   5   3      557.88      613.09     27.18 o
   2   5   3      546.96      464.87     23.58 o
   3   5   3        0.18        2.70     15.93 o
   4   5   3        7.57        2.21      8.10 o
   5   5   3       10.39       17.68     11.99 o
   6   5   3       18.75       11.93     11.99 o
   7   5   3        3.07       -4.54     12.67 o
   8   5   3        0.87        3.24     18.31 o
   9   5   3        7.51       -3.17     17.35 o
  10   5   3       40.00       33.63     21.16 o
  11   5   3        1.21      -35.12     27.10 o
  12   5   3        4.44       33.49     27.77 o
  13   5   3       20.10       24.67     29.80 o
 -12   6   3       24.39       72.07     30.35 o
 -11   6   3        6.33       -0.53     26.31 o
 -10   6   3       37.41       23.14     17.65 o
  -9   6   3       34.09       23.87     11.27 o
  -8   6   3      126.17      150.55     30.59 o
  -7   6   3      368.33      457.72     38.62 o
  -6   6   3       21.29       19.08     26.29 o
  -5   6   3       11.97       22.25     18.68 o
  -4   6   3       89.19       84.48     18.88 o
  -3   6   3       12.07       -3.97     14.80 o
  -2   6   3       43.68       35.10     16.33 o
  -1   6   3        4.87       10.56     24.45 o
   0   6   3        2.52       -6.06     15.38 o
   1   6   3       13.95        7.55     22.38 o
   2   6   3        0.21        0.44     21.86 o
   3   6   3        5.82       -4.82     26.51 o
   4   6   3      184.81      171.34     25.90 o
   5   6   3      100.08       62.81     24.12 o
   6   6   3       63.62       30.41     12.43 o
   7   6   3      202.51      210.08     21.80 o
   8   6   3        5.71       -8.97     17.63 o
   9   6   3       17.84        6.50     23.81 o
  10   6   3        1.71       -3.62     37.76 o
  -6   7   3        4.94      -25.32     23.78 o
  -5   7   3       19.29       -3.45     21.66 o
  -4   7   3       13.15      -13.65     33.72 o
  -3   7   3        1.30       11.41     26.75 o
  -2   7   3       69.90      102.81     60.84 o
  -1   7   3        4.14      -56.10     53.61 o
   0   7   3        4.50      -78.13     68.57 o
   1   7   3       61.11      107.48     45.54 o
   2   7   3       42.20       56.12     29.10 o
   3   7   3        1.81       -8.16     57.72 o
   4   7   3        0.52      -31.28     40.08 o
 -21   0   4       51.77       67.55     75.47 o
 -20   0   4      176.50      254.12    118.37 o
 -19   0   4       40.34       -6.73     56.86 o
 -18   0   4       24.54       39.46     43.81 o
 -17   0   4       77.76      133.48     38.88 o
 -16   0   4      209.86      255.63     44.67 o
 -15   0   4       47.40       48.59     34.69 o
 -14   0   4      397.41      466.02     46.94 o
 -13   0   4       94.84      122.79     27.30 o
 -12   0   4      164.68       57.14     65.31 o
 -11   0   4     1291.13     1430.59     53.33 o
 -10   0   4        4.57       20.14     21.50 o
  -9   0   4      113.38       80.05     23.09 o
  -8   0   4        6.11       16.33     24.49 o
  -7   0   4     2477.72     2311.96     77.55 o
  -6   0   4        6.00       32.65     14.43 o
  -5   0   4      546.96      503.87     27.30 o
  -4   0   4       21.90        4.99     12.75 o
  -3   0   4     7355.63     6905.53    129.78 o
  -2   0   4     9630.29     9539.51    172.88 o
  -1   0   4     5016.54     4920.69     96.65 o
   0   0   4    13546.95    12053.89    205.71 o
   1   0   4      192.27      271.56     11.54 o
   2   0   4     3220.88     3083.12     64.70 o
   3   0   4       48.86       80.83     14.29 o
   4   0   4     1616.49     1663.93     50.45 o
   5   0   4     2240.54     2605.24     67.78 o
   6   0   4      165.11      234.08     38.78 o
   7   0   4       23.34      -16.78     25.50 o
   8   0   4     6704.28     7894.08    193.31 o
   9   0   4       46.62      -10.53     36.73 o
  10   0   4      114.99       87.07     28.57 o
  11   0   4        6.82      -22.68     38.78 o
  12   0   4      275.66      297.47     64.51 o
  13   0   4        6.70      -63.22     42.15 o
  14   0   4       75.86       29.20     37.19 o
  15   0   4       34.85       75.58     43.02 o
  16   0   4        1.25      -20.87     55.10 o
  17   0   4       53.34       11.87     71.43 o
  18   0   4       25.81       16.87     64.89 o
 -20   1   4       18.54       24.72     57.15 o
 -19   1   4       54.40        5.02     83.48 o
 -18   1   4       19.14       39.85     33.73 o
 -17   1   4      109.16      124.63     34.13 o
 -16   1   4        8.76       30.25     25.52 o
 -15   1   4     1621.64     1767.65     61.85 o
 -14   1   4       94.00      121.12     32.18 o
 -13   1   4      502.51      469.73     44.28 o
 -12   1   4      431.75      426.44     26.78 o
 -11   1   4       86.85       87.20     17.59 o
 -10   1   4      194.59      188.07     18.20 o
  -9   1   4     2594.99     2826.85     56.92 o
  -8   1   4       54.21       75.99     15.56 o
  -7   1   4      222.61      209.50     13.68 o
  -6   1   4      290.97      218.82     13.15 o
  -5   1   4      787.71      726.85     20.41 o
  -4   1   4     1224.82      987.84     21.44 o
  -3   1   4        9.46       27.84      7.16 o
  -2   1   4     2907.35     3053.25     44.00 o
  -1   1   4      521.96      574.68     13.19 o
   0   1   4    10724.65    10322.60    111.56 o
   1   1   4     2209.62     2239.12     32.89 o
   2   1   4     2182.16     2319.14     41.24 o
   3   1   4      157.74      130.78      9.95 o
   4   1   4      281.08      271.18     11.08 o
   5   1   4       50.58       42.53     10.69 o
   6   1   4      441.89      451.06     18.84 o
   7   1   4      245.17      265.40     18.20 o
   8   1   4      168.33      187.80     12.88 o
   9   1   4      101.91       68.39     12.53 o
  10   1   4        2.36        5.92     13.30 o
  11   1   4       79.36       67.52     15.17 o
  12   1   4       11.02       12.24     13.03 o
  13   1   4       16.89       24.72     11.85 o
  14   1   4       16.21       16.84     14.23 o
  15   1   4        0.01      -19.29     32.08 o
  16   1   4       19.98       12.62     19.44 o
  17   1   4        1.33      -68.86     45.91 o
  18   1   4       48.66       69.22     68.39 o
 -20   2   4       40.14      -39.14     46.39 o
 -19   2   4        0.16       12.50     70.77 o
 -18   2   4        7.49      -19.75     51.65 o
 -17   2   4        3.16       14.13     34.17 o
 -16   2   4      291.17      383.10     46.71 o
 -15   2   4       67.81       31.50     24.67 o
 -14   2   4       42.34       37.68     25.33 o
 -13   2   4      125.31       82.11     25.92 o
 -12   2   4      287.49      365.90     28.81 o
 -11   2   4       48.77       32.90     21.80 o
 -10   2   4      343.62      376.50     21.06 o
  -9   2   4       51.01       55.27     15.64 o
  -8   2   4     1235.96     1204.50     38.93 o
  -7   2   4       13.20        7.62     13.55 o
  -6   2   4     1215.48     1210.50     26.21 o
  -5   2   4      269.34      267.29     15.32 o
  -4   2   4      320.69      276.15     12.56 o
  -3   2   4        5.51       10.07      6.49 o
  -2   2   4     3282.54     3088.56     41.10 o
  -1   2   4     1926.38     2156.18     30.93 o
   0   2   4      238.19      311.45     10.20 o
   1   2   4     1604.09     1758.83     26.23 o
   2   2   4     1828.64     1791.51     26.87 o
   3   2   4       11.52       25.25      7.42 o
   4   2   4      188.29      181.54     15.91 o
   5   2   4       20.27        9.90      9.69 o
   6   2   4      294.93      265.00     15.91 o
   7   2   4      179.01      196.52     16.56 o
   8   2   4        3.36        3.75     13.73 o
   9   2   4       68.32       62.39     13.49 o
  10   2   4       26.70       22.87     13.48 o
  11   2   4      483.09      395.99     25.94 o
  12   2   4       41.53       16.04     19.44 o
  13   2   4      674.59      697.29     54.20 o
  14   2   4       33.38       -2.51     26.34 o
  15   2   4      300.26      290.09     38.79 o
  16   2   4       44.35       27.56     44.18 o
  17   2   4       54.14       25.30     41.45 o
  18   2   4        0.40       -4.36     46.98 o
 -19   3   4       38.93      104.24     39.61 o
 -18   3   4        0.99        0.01     36.27 o
 -17   3   4       36.35       38.52     29.80 o
 -16   3   4        0.95       -4.25     25.41 o
 -15   3   4      164.83      132.45     35.88 o
 -14   3   4        3.86      -32.74     22.91 o
 -13   3   4      247.70      220.06     24.89 o
 -12   3   4       15.80       31.71     23.91 o
 -11   3   4      204.04      217.43     18.37 o
 -10   3   4       12.28        9.76     13.14 o
  -9   3   4        6.55       21.17     15.91 o
  -8   3   4      137.64      169.71     14.72 o
  -7   3   4       71.00       88.48     13.15 o
  -6   3   4      200.38      166.95     11.99 o
  -5   3   4      286.00      265.37     12.98 o
  -4   3   4       41.85       25.81      7.87 o
  -3   3   4        3.76        3.27      6.49 o
  -2   3   4      267.65      288.77     10.89 o
  -1   3   4      124.74      127.23      7.58 o
   0   3   4       75.81       80.12      7.22 o
   1   3   4       27.75       13.77      7.16 o
   2   3   4        7.16       16.91      8.49 o
   3   3   4      114.34      122.74      9.89 o
   4   3   4       65.71      103.26     10.11 o
   5   3   4      246.36      303.75     15.91 o
   6   3   4       12.50        0.77     12.39 o
   7   3   4     1337.44     1535.08     40.79 o
   8   3   4        0.26        6.30     14.48 o
   9   3   4       73.58       72.51     16.56 o
  10   3   4       59.39       45.81     15.56 o
  11   3   4       57.22       38.85     18.83 o
  12   3   4       28.23       29.70     17.63 o
  13   3   4       14.29       12.45     26.23 o
  14   3   4        1.60       13.04     28.99 o
  15   3   4        8.57       23.10     28.53 o
  16   3   4       30.91       26.42     30.56 o
  17   3   4       10.12       35.80     42.81 o
 -17   4   4       19.89       14.65     42.51 o
 -16   4   4       54.88       66.88     38.88 o
 -15   4   4        0.58      -55.02     36.68 o
 -14   4   4       16.20        8.61     27.10 o
 -13   4   4        6.33       10.84     19.43 o
 -12   4   4        5.39      -12.91     18.34 o
 -11   4   4       96.18      111.82     20.08 o
 -10   4   4      101.38      103.98     17.63 o
  -9   4   4      305.77      267.19     18.50 o
  -8   4   4      291.20      237.09     16.05 o
  -7   4   4      647.12      703.65     24.92 o
  -6   4   4      544.28      496.54     25.15 o
  -5   4   4       14.98       11.50      8.53 o
  -4   4   4      335.94      324.07     12.25 o
  -3   4   4      121.37      103.11     18.99 o
  -2   4   4        5.35       -8.88     12.43 o
  -1   4   4       44.30       56.61     13.43 o
   0   4   4        3.65        7.21     13.74 o
   1   4   4      299.35      307.05     13.82 o
   2   4   4        2.04       11.14      6.38 o
   3   4   4      117.71      107.68     17.08 o
   4   4   4      210.56      221.25     13.03 o
   5   4   4      325.69      343.23     19.55 o
   6   4   4      467.69      465.84     19.46 o
   7   4   4        0.03        1.63     11.89 o
   8   4   4      376.83      361.85     21.75 o
   9   4   4        1.36      -15.54     17.92 o
  10   4   4       72.72       64.17     18.03 o
  11   4   4        2.77        8.72     25.66 o
  12   4   4       20.80       -3.62     20.25 o
  13   4   4       12.85       18.34     29.45 o
  14   4   4       54.99       27.38     30.11 o
  15   4   4       19.30       50.01     46.95 o
 -15   5   4       14.47        5.45     37.11 o
 -14   5   4        1.10      -53.90     51.25 o
 -13   5   4        1.25      -20.66     28.87 o
 -12   5   4       24.15      -31.04     24.74 o
 -11   5   4       77.67       43.74     19.82 o
 -10   5   4       81.51       71.95     17.32 o
  -9   5   4        2.20       -8.36     14.48 o
  -8   5   4       94.77       92.09     13.73 o
  -7   5   4      180.65      234.27     12.76 o
  -6   5   4       51.27       53.21     20.29 o
  -5   5   4        0.27      -11.63     17.38 o
  -4   5   4      101.24      119.70     20.95 o
  -3   5   4      172.67      159.11     19.39 o
  -2   5   4      210.07      236.07     21.84 o
  -1   5   4      320.27      317.11     20.95 o
   0   5   4      281.99      316.25     21.44 o
   1   5   4       19.80       12.24     15.66 o
   2   5   4      672.38      734.92     29.19 o
   3   5   4       71.62       57.03     21.24 o
   4   5   4       43.74       55.93     13.55 o
   5   5   4        0.25        5.85     11.98 o
   6   5   4      120.91      100.29     15.10 o
   7   5   4        0.00        3.08     18.07 o
   8   5   4        1.69       17.23     16.03 o
   9   5   4        0.05        5.82     17.21 o
  10   5   4        4.98      -25.51     20.41 o
  11   5   4        8.81       35.84     24.41 o
  12   5   4       32.65       -0.69     32.40 o
  13   5   4       20.14       -7.94     42.28 o
 -12   6   4        7.88       38.64     33.00 o
 -11   6   4       80.94       63.68     33.09 o
 -10   6   4       11.35       21.90     18.79 o
  -9   6   4       48.91      -21.53     33.33 o
  -8   6   4      153.71      132.77     38.03 o
  -7   6   4        0.80       27.60     33.44 o
  -6   6   4       39.52       26.72     29.39 o
  -5   6   4        2.21       -2.08     19.69 o
  -4   6   4       12.28       14.62     19.55 o
  -3   6   4       60.94       61.91     20.29 o
  -2   6   4       39.22       49.26     27.97 o
  -1   6   4       54.45       40.69     24.02 o
   0   6   4      215.83      183.08     21.56 o
   1   6   4        0.26      -19.94     19.13 o
   2   6   4        9.52        8.81     20.12 o
   3   6   4       21.88       17.75     18.62 o
   4   6   4        4.19       -3.31     28.87 o
   5   6   4        9.48       36.64     24.90 o
   6   6   4       22.61       11.43     13.73 o
   7   6   4        3.78       30.19     33.09 o
   8   6   4        1.54       -4.94     28.28 o
   9   6   4       35.07       -4.25     31.15 o
  -5   7   4       29.87        5.73     28.24 o
  -4   7   4        0.16       -0.77     32.13 o
  -3   7   4        1.27       33.47     36.37 o
  -2   7   4       23.89       39.65     37.90 o
  -1   7   4       82.42       54.70     31.06 o
   0   7   4       23.21        3.79     35.68 o
   1   7   4        5.57       13.70     55.10 o
   2   7   4       37.32       35.08     34.97 o
   3   7   4       60.40       48.57     42.23 o
 -20   1   5       73.48      109.06     55.82 o
 -19   1   5        0.13      -46.18     39.20 o
 -18   1   5        3.75      -52.64     35.09 o
 -17   1   5        0.72      -13.02     43.60 o
 -16   1   5      620.18      636.32     41.80 o
 -15   1   5      233.43      237.40     41.43 o
 -14   1   5        2.37        5.38     19.88 o
 -13   1   5       86.70       32.19     27.17 o
 -12   1   5      550.85      498.96     27.27 o
 -11   1   5      500.76      545.59     36.14 o
 -10   1   5        9.35      -13.37     14.48 o
  -9   1   5      396.89      330.56     21.57 o
  -8   1   5      341.17      313.50     18.20 o
  -7   1   5       61.71       78.98     12.67 o
  -6   1   5      280.42      283.23     16.56 o
  -5   1   5        0.39       -9.46     11.09 o
  -4   1   5       45.69       39.73      9.89 o
  -3   1   5     1078.54     1041.11     22.41 o
  -2   1   5      304.94      368.61     15.91 o
  -1   1   5      798.24      692.23     15.63 o
   0   1   5      339.77      318.56     13.61 o
   1   1   5      677.34      666.89     17.04 o
   2   1   5        0.46        8.42      7.66 o
   3   1   5      233.28      260.93     13.36 o
   4   1   5      187.80      177.76     10.69 o
   5   1   5      932.04      932.75     23.72 o
   6   1   5       60.12       65.47     13.49 o
   7   1   5        1.68        9.07     12.67 o
   8   1   5      215.32      227.60     20.31 o
   9   1   5       49.09       30.70     25.36 o
  10   1   5        0.01      -16.10     17.15 o
  11   1   5       24.55       68.63     20.87 o
  12   1   5       43.15       25.30     24.74 o
  13   1   5      274.38      325.64     32.99 o
  14   1   5       74.85       71.42     32.10 o
  15   1   5        1.67      -14.67     36.55 o
  16   1   5       32.11      -45.12     36.79 o
  17   1   5       19.01       48.09     45.78 o
 -20   2   5        0.88        7.23     53.34 o
 -19   2   5        0.48       39.50     42.72 o
 -18   2   5        6.13       23.54     44.27 o
 -17   2   5       36.49       35.56     34.87 o
 -16   2   5        1.04      -22.32     25.94 o
 -15   2   5       33.43        9.52     25.28 o
 -14   2   5        0.12      -19.20     22.62 o
 -13   2   5       38.73       31.99     21.75 o
 -12   2   5      181.13      181.42     22.91 o
 -11   2   5        4.68       -8.98     17.03 o
 -10   2   5        5.59       40.85     17.44 o
  -9   2   5      730.02      828.16     29.84 o
  -8   2   5      197.74      178.46     17.35 o
  -7   2   5      355.60      371.44     17.63 o
  -6   2   5     1073.27     1003.34     27.27 o
  -5   2   5      117.54      149.25     20.03 o
  -4   2   5      189.21      193.87     11.99 o
  -3   2   5      105.69       69.48      9.01 o
  -2   2   5       19.57       16.01      7.47 o
  -1   2   5      692.74      722.93     18.26 o
   0   2   5      255.53      223.73     10.69 o
   1   2   5      191.19      171.96      9.01 o
   2   2   5       14.74        4.40      7.47 o
   3   2   5       54.00       44.53      8.80 o
   4   2   5       53.06       59.31     10.45 o
   5   2   5        3.53       -3.21     11.78 o
   6   2   5      119.36       94.85     14.62 o
   7   2   5       28.96       16.27     12.37 o
   8   2   5       14.03       16.60     13.73 o
   9   2   5      235.13      205.01     21.97 o
  10   2   5       22.15       29.27     20.62 o
  11   2   5       14.31       16.34     14.78 o
  12   2   5       35.10       74.47     46.83 o
  13   2   5       15.22       18.32     20.70 o
  14   2   5       88.33       90.92     30.63 o
  15   2   5       12.11       11.61     32.32 o
  16   2   5        3.92       58.03     80.12 o
  17   2   5       84.05       77.10     82.53 o
 -19   3   5       27.14       75.81     68.34 o
 -18   3   5        8.09      -10.18     51.25 o
 -17   3   5        0.18       44.71     37.94 o
 -16   3   5        0.54       11.16     33.49 o
 -15   3   5      267.17      310.68     67.75 o
 -14   3   5       41.63       46.80     21.75 o
 -13   3   5        8.44       -6.76     22.57 o
 -12   3   5      355.41      297.15     24.36 o
 -11   3   5      362.40      389.81     34.76 o
 -10   3   5       43.67       26.12     16.77 o
  -9   3   5      216.08      239.04     17.35 o
  -8   3   5      708.23      763.81     30.59 o
  -7   3   5      632.57      683.02     21.88 o
  -6   3   5      171.13      181.58     13.48 o
  -5   3   5       15.31       20.17      9.48 o
  -4   3   5      847.12      843.13     20.41 o
  -3   3   5      661.72      703.56     28.87 o
  -2   3   5       65.45       59.45      9.30 o
  -1   3   5        3.48       21.04      7.47 o
   0   3   5     1800.66     1866.25     33.63 o
   1   3   5      767.40      846.60     18.98 o
   2   3   5       38.44       62.10      9.30 o
   3   3   5      251.70      252.25     12.67 o
   4   3   5      784.13      829.61     20.70 o
   5   3   5       47.28       36.05     13.55 o
   6   3   5      158.52      133.69     17.08 o
   7   3   5       13.44       17.62     16.50 o
   8   3   5      256.74      228.77     16.47 o
   9   3   5      243.01      244.00     30.63 o
  10   3   5       53.75       68.13     19.32 o
  11   3   5        9.75       24.17     18.98 o
  12   3   5        4.49      -33.46     22.31 o
  13   3   5        4.17        6.09     26.09 o
  14   3   5      144.82      173.69     32.50 o
  15   3   5        1.26       50.32     33.28 o
  16   3   5        3.28       22.47     45.24 o
 -17   4   5        2.91      -12.24     63.49 o
 -16   4   5        1.03      -24.31     35.67 o
 -15   4   5       23.03      -18.34     38.40 o
 -14   4   5        0.33       12.79     24.70 o
 -13   4   5       33.46        1.77     22.50 o
 -12   4   5       10.64        1.16     16.24 o
 -11   4   5       47.86       51.78     21.12 o
 -10   4   5       60.09       59.18     19.21 o
  -9   4   5      105.45      117.30     22.67 o
  -8   4   5      556.47      552.05     22.57 o
  -7   4   5      552.33      534.19     20.63 o
  -6   4   5      212.51      204.47     14.94 o
  -5   4   5        1.82       -0.83      9.14 o
  -4   4   5      154.82      122.65     10.02 o
  -3   4   5      296.73      342.62     14.14 o
  -2   4   5      261.45      242.22     21.50 o
  -1   4   5       43.38       45.06      6.23 o
   0   4   5        3.39        9.43      8.25 o
   1   4   5      134.92      160.06     11.99 o
   2   4   5        8.19        3.10     10.51 o
   3   4   5       89.93       66.55     10.78 o
   4   4   5        2.38       -0.43     10.27 o
   5   4   5        8.79       20.78     13.20 o
   6   4   5      664.13      717.78     25.03 o
   7   4   5      197.38      181.92     18.98 o
   8   4   5       56.19       68.58     18.07 o
   9   4   5       35.49       42.88     18.64 o
  10   4   5        7.19       41.27     23.44 o
  11   4   5       33.65       58.74     25.52 o
  12   4   5       53.79       71.18     27.88 o
  13   4   5       10.13       37.65     34.60 o
  14   4   5        4.25       -4.81     34.30 o
 -15   5   5       41.42       -9.94     39.69 o
 -14   5   5       34.83       14.35     36.76 o
 -13   5   5        7.18       39.84     36.53 o
 -12   5   5       81.56       95.46     34.17 o
 -11   5   5       84.89       35.82     22.11 o
 -10   5   5        0.34      -10.32     15.56 o
  -9   5   5        6.89       -3.24     13.19 o
  -8   5   5       50.40       35.26     13.48 o
  -7   5   5        6.53        5.33      8.67 o
  -6   5   5        0.59      -24.91     44.35 o
  -5   5   5        0.12       10.10     21.60 o
  -4   5   5       40.41       62.29     19.74 o
  -3   5   5       61.27       45.39     20.32 o
  -2   5   5       16.08        4.56     16.92 o
  -1   5   5      132.19      151.24     20.53 o
   0   5   5      233.18      201.02     21.62 o
   1   5   5       32.38       56.69     18.11 o
   2   5   5        1.92       15.43     19.69 o
   3   5   5       74.60       63.67      8.91 o
   4   5   5        3.97       37.04     12.49 o
   5   5   5       10.52       13.97     13.60 o
   6   5   5        2.69       10.74     16.67 o
   7   5   5        5.64       27.39     22.98 o
   8   5   5        3.24        8.52     17.26 o
   9   5   5        7.57       -8.31     22.08 o
  10   5   5        0.06      -32.78     28.81 o
  11   5   5        8.24      -15.62     42.42 o
  12   5   5        0.61       -2.29     32.32 o
 -11   6   5        9.01       33.24     29.39 o
 -10   6   5      186.59      171.73     42.40 o
  -9   6   5       81.07      -39.60    109.38 o
  -8   6   5       31.33       91.77     35.19 o
  -7   6   5      113.15       73.47     23.91 o
  -6   6   5       53.82       66.12     30.59 o
  -5   6   5       40.25       44.13     26.41 o
  -4   6   5        7.97        5.09     19.93 o
  -3   6   5        1.06        3.87     20.12 o
  -2   6   5        9.21       26.32     24.75 o
  -1   6   5       39.14       60.72     32.59 o
   0   6   5        0.86      -23.06     26.31 o
   1   6   5        6.17       22.87     22.03 o
   2   6   5       23.55       24.31     40.45 o
   3   6   5        0.80       18.15     27.59 o
   4   6   5       21.85       15.41     22.47 o
   5   6   5        0.48       45.78     27.64 o
   6   6   5        0.88       26.71     23.86 o
   7   6   5        0.83       -9.42     33.89 o
   8   6   5       17.51       25.65     32.94 o
  -3   7   5       82.53       53.00     33.41 o
  -2   7   5       20.32       42.54     32.73 o
  -1   7   5        9.69       -3.14     28.14 o
   0   7   5       38.64       12.72     28.63 o
 -20   0   6        0.02        2.60     98.04 o
 -19   0   6      150.20      211.30     92.97 o
 -18   0   6      148.62      243.67     73.23 o
 -17   0   6       10.12       25.81     44.11 o
 -16   0   6      743.00      765.76     59.79 o
 -15   0   6      661.17      696.20     57.72 o
 -14   0   6      794.20      666.55     87.75 o
 -13   0   6      171.23      148.60     28.43 o
 -12   0   6      131.23      127.97     42.86 o
 -11   0   6       68.75       50.15     51.02 o
 -10   0   6     3246.46     3403.18    109.67 o
  -9   0   6     1558.78     1607.38     62.00 o
  -8   0   6      292.83      233.44     48.98 o
  -7   0   6      336.80      357.37     27.30 o
  -6   0   6     4908.29     5032.25    121.42 o
  -5   0   6       23.09       30.75     21.50 o
  -4   0   6     1523.19     1326.97     49.06 o
  -3   0   6     2378.64     2221.06    118.37 o
  -2   0   6     1486.29     1494.26     46.18 o
  -1   0   6      716.69      690.27     34.69 o
   0   0   6     1563.94     1318.44     31.36 o
   1   0   6      226.77      197.77     17.31 o
   2   0   6      114.07      112.05     11.62 o
   3   0   6        0.37       17.69     12.75 o
   4   0   6      110.16       95.67     17.31 o
   5   0   6      133.14      107.48     17.84 o
   6   0   6        6.98       20.41     22.45 o
   7   0   6      482.69      575.68     43.00 o
   8   0   6       50.95       48.98     23.09 o
   9   0   6      113.84      103.54     27.30 o
  10   0   6       45.02       64.05     34.61 o
  11   0   6      102.64       55.10     34.63 o
  12   0   6       85.83      108.42     45.11 o
  13   0   6       77.74      -14.02     33.10 o
  14   0   6        0.31       51.14     48.05 o
  15   0   6        5.76       42.93     82.36 o
  16   0   6        2.08      -18.85     90.06 o
  17   0   6       25.20       -0.26     69.09 o
 -20   1   6        3.12      -57.42     70.77 o
 -19   1   6        0.40      -16.10     37.66 o
 -18   1   6       36.11       18.63     41.93 o
 -17   1   6        3.56       23.08     30.47 o
 -16   1   6        1.16      -14.84     28.05 o
 -15   1   6      220.87      266.09     31.09 o
 -14   1   6      451.35      504.86     33.44 o
 -13   1   6      137.34      111.89     23.81 o
 -12   1   6       10.47        7.30     21.97 o
 -11   1   6      251.45      260.57     30.63 o
 -10   1   6        2.80        4.84     19.48 o
  -9   1   6       40.87       43.38     14.06 o
  -8   1   6      229.18      195.93     16.13 o
  -7   1   6      783.36      792.53     25.94 o
  -6   1   6       33.92       38.40     11.99 o
  -5   1   6       49.48       49.18     11.99 o
  -4   1   6       14.72        9.24      9.44 o
  -3   1   6      316.77      299.51     15.46 o
  -2   1   6      174.19      167.10     12.30 o
  -1   1   6      548.99      536.64     31.84 o
   0   1   6       39.02       42.41      9.01 o
   1   1   6      395.40      411.80     17.04 o
   2   1   6       27.43       24.49      8.53 o
   3   1   6      152.70      150.37     12.56 o
   4   1   6      131.77      109.79     12.16 o
   5   1   6      188.02      183.97     17.67 o
   6   1   6      165.49      180.44     19.44 o
   7   1   6      476.98      468.14     35.35 o
   8   1   6       49.88       70.27     15.92 o
   9   1   6        0.71       11.77     16.65 o
  10   1   6       43.16       41.44     21.09 o
  11   1   6       85.56       84.44     19.88 o
  12   1   6       80.59       16.56     27.37 o
  13   1   6        0.22      -10.24     35.94 o
  14   1   6        8.72      -16.71     59.61 o
  15   1   6       14.19       -2.91     41.72 o
  16   1   6       64.71       26.00     44.68 o
  17   1   6        0.41       14.33     48.50 o
 -20   2   6       83.42      104.49     51.53 o
 -19   2   6       31.75      117.78     50.41 o
 -18   2   6       26.73      -14.43     32.20 o
 -17   2   6        4.22      -37.88     31.01 o
 -16   2   6      223.75      182.34     82.86 o
 -15   2   6       77.20       33.02     24.36 o
 -14   2   6      162.59      103.38     26.09 o
 -13   2   6      450.05      506.44     38.29 o
 -12   2   6      482.13      520.68     29.04 o
 -11   2   6        4.58       39.27     19.88 o
 -10   2   6       24.75        3.58     17.24 o
  -9   2   6      373.11      392.35     21.57 o
  -8   2   6      126.36      133.40     17.77 o
  -7   2   6       90.04       74.32     13.92 o
  -6   2   6        4.24        1.93     12.76 o
  -5   2   6     1157.91     1127.05     25.85 o
  -4   2   6      896.28      894.75     29.46 o
  -3   2   6       44.95       68.63     10.20 o
  -2   2   6     1169.58     1257.31     23.97 o
  -1   2   6    13488.21    14849.06    154.12 o
   0   2   6      238.13      222.44     14.19 o
   1   2   6     1084.80     1248.87     27.60 o
   2   2   6     2241.66     2286.50     39.07 o
   3   2   6     1758.91     1932.17     34.24 o
   4   2   6        2.70        5.34      9.30 o
   5   2   6       12.67       12.42     12.16 o
   6   2   6       14.48      -22.19     14.79 o
   7   2   6      436.48      428.79     23.50 o
   8   2   6        6.63       10.63     18.46 o
   9   2   6      157.90      134.45     21.23 o
  10   2   6       57.39       22.53     20.03 o
  11   2   6      103.55       80.69     53.02 o
  12   2   6       44.88       80.03     26.51 o
  13   2   6       25.00       22.76     30.88 o
  14   2   6        6.37       -0.30     28.64 o
  15   2   6        0.13       64.54     38.52 o
  16   2   6       15.76       27.80     50.48 o
 -18   3   6       10.63       30.27     42.52 o
 -17   3   6        2.18       -1.90     31.90 o
 -16   3   6       18.65       -3.48     36.86 o
 -15   3   6        3.48       58.49     30.83 o
 -14   3   6       47.97       65.10     23.97 o
 -13   3   6       21.06       23.82     24.72 o
 -12   3   6        1.46       -4.42     15.83 o
 -11   3   6        0.78       12.30     17.67 o
 -10   3   6       56.13       58.56     16.24 o
  -9   3   6      445.96      493.94     24.15 o
  -8   3   6       40.61       30.07     15.20 o
  -7   3   6      691.95      718.44     28.87 o
  -6   3   6       21.69       22.88     10.97 o
  -5   3   6       29.70       19.37     12.46 o
  -4   3   6      204.92      179.90     18.35 o
  -3   3   6      128.46      134.64     10.59 o
  -2   3   6        0.01       17.83     10.60 o
  -1   3   6        1.51        9.91      9.89 o
   0   3   6        3.33        0.19     10.51 o
   1   3   6       50.37       35.13     10.69 o
   2   3   6        0.04       -7.83     15.32 o
   3   3   6       28.36       32.39     10.27 o
   4   3   6      559.59      616.25     20.05 o
   5   3   6        0.04       17.14     11.89 o
   6   3   6       57.78       78.85     14.95 o
   7   3   6      805.29      808.59     31.46 o
   8   3   6        0.55       -9.68     15.37 o
   9   3   6       16.34       28.88     21.80 o
  10   3   6       23.31        0.87     23.65 o
  11   3   6        0.30       18.11     25.44 o
  12   3   6       14.84       16.69     35.35 o
  13   3   6       54.94       71.29     34.30 o
  14   3   6       56.06       30.29     37.42 o
  15   3   6       10.56       39.46     53.02 o
 -17   4   6        0.33       54.53     64.33 o
 -16   4   6       12.58       46.18     40.43 o
 -15   4   6       54.13       49.49     42.42 o
 -14   4   6       23.64       44.97     26.10 o
 -13   4   6       65.94       94.52     22.23 o
 -12   4   6        0.01       21.98     18.59 o
 -11   4   6        0.01       -6.78     19.62 o
 -10   4   6      303.56      332.47     25.23 o
  -9   4   6      290.72      291.84     20.04 o
  -8   4   6       48.65       43.61     19.81 o
  -7   4   6       66.10       88.22     13.73 o
  -6   4   6      832.13      854.36     28.83 o
  -5   4   6       23.64       10.35     10.04 o
  -4   4   6      112.36      122.43     10.69 o
  -3   4   6      142.77      143.44     10.97 o
  -2   4   6      281.12      276.44     12.87 o
  -1   4   6      368.47      408.89     29.46 o
   0   4   6      102.31       92.88     10.02 o
   1   4   6       20.54       13.28      9.48 o
   2   4   6      353.53      351.92     15.92 o
   3   4   6        3.87      -15.96     12.83 o
   4   4   6       24.86       20.55     12.67 o
   5   4   6      189.86      176.53     27.39 o
   6   4   6       27.20       34.57     12.87 o
   7   4   6       41.64       32.00     15.20 o
   8   4   6      192.63      181.62     20.59 o
   9   4   6       49.20       63.76     30.05 o
  10   4   6      165.31      196.32     29.36 o
  11   4   6        1.44      -22.43     29.16 o
  12   4   6       40.56       29.21     38.18 o
  13   4   6        0.44        6.67     34.93 o
 -14   5   6       64.37       61.22     43.91 o
 -13   5   6       10.33       21.61     31.10 o
 -12   5   6       68.69       45.75     25.76 o
 -11   5   6       16.63       -7.29     17.34 o
 -10   5   6       21.33       16.42     17.67 o
  -9   5   6        4.24        9.61     18.85 o
  -8   5   6        1.78        0.42     12.95 o
  -7   5   6        5.16        0.00     10.63 o
  -6   5   6        0.64       18.47     23.97 o
  -5   5   6        7.62        2.64     18.77 o
  -4   5   6       12.94        7.40     21.16 o
  -3   5   6       37.75       35.11     20.15 o
  -2   5   6        0.51       -3.65     16.92 o
  -1   5   6      242.71      214.60     28.45 o
   0   5   6       16.82       31.81     20.95 o
   1   5   6        2.82       -7.26     18.19 o
   2   5   6       29.59       15.82      8.16 o
   3   5   6        2.94        1.60     11.19 o
   4   5   6        0.00       15.07     12.24 o
   5   5   6      145.05      141.30     18.85 o
   6   5   6        1.05        2.55     15.95 o
   7   5   6       18.68       13.79     20.24 o
   8   5   6        0.02       30.87     24.01 o
   9   5   6       36.33        6.15     28.12 o
  10   5   6        0.03      -22.14     48.51 o
  11   5   6        0.49        8.16     61.22 o
 -11   6   6        6.44       22.20     32.02 o
 -10   6   6       29.26       16.33     77.55 o
  -9   6   6       62.03       16.87     48.23 o
  -8   6   6       16.95      -40.53     40.34 o
  -7   6   6        1.89       -0.87     36.76 o
  -6   6   6        0.92       10.20     29.27 o
  -5   6   6       58.62       38.39     26.70 o
  -4   6   6      218.09      225.99     28.84 o
  -3   6   6       20.67       25.14     29.60 o
  -2   6   6       42.11       58.89     23.54 o
  -1   6   6      169.48      188.65     29.87 o
   0   6   6      206.80      206.09     29.60 o
   1   6   6       21.62       31.49     25.79 o
   2   6   6       25.58      -27.19     23.28 o
   3   6   6       82.09       63.70     32.31 o
   4   6   6       14.21       31.56     42.15 o
   5   6   6       13.16       -2.46     28.28 o
   6   6   6       12.11       34.04     24.15 o
   7   6   6       33.58       23.38     53.54 o
 -20   1   7        4.82      -10.19     55.55 o
 -19   1   7       14.01      -29.30     54.50 o
 -18   1   7        3.86       24.35     41.65 o
 -17   1   7       16.09      -13.81     34.49 o
 -16   1   7      227.92      225.76     33.95 o
 -15   1   7        1.49      -10.35     39.47 o
 -14   1   7        8.37        4.19     22.80 o
 -13   1   7      134.32      121.69     23.81 o
 -12   1   7       40.88       -1.91     20.70 o
 -11   1   7       16.52        8.94     20.53 o
 -10   1   7      219.40      180.49     20.62 o
  -9   1   7      683.36      693.09     31.12 o
  -8   1   7       30.00        9.62     15.83 o
  -7   1   7       22.99       24.49     17.11 o
  -6   1   7      579.10      586.83     22.31 o
  -5   1   7      279.36      233.81     14.32 o
  -4   1   7      114.27       67.87     14.48 o
  -3   1   7        2.92       20.30     11.83 o
  -2   1   7       60.05      132.18     12.34 o
  -1   1   7     1298.64     1247.24     25.94 o
   0   1   7       18.98       20.45     10.97 o
   1   1   7       12.18       12.48     11.98 o
   2   1   7      323.22      257.77     15.34 o
   3   1   7       81.18       89.73     14.12 o
   4   1   7        0.35        4.30      6.87 o
   5   1   7        7.82       22.63      8.80 o
   6   1   7      306.14      276.19     15.02 o
   7   1   7       18.76       38.78     18.07 o
   8   1   7       34.00       27.45     19.33 o
   9   1   7       60.75       38.07     22.31 o
  10   1   7      110.27       53.85     23.57 o
  11   1   7       11.40        2.24     23.19 o
  12   1   7        6.12      -18.58     27.10 o
  13   1   7      115.13       67.23     44.77 o
  14   1   7        0.93      -17.52     32.41 o
  15   1   7       24.58       73.87     42.93 o
  16   1   7        0.08       26.54     42.57 o
 -19   2   7       21.27      -44.17     82.27 o
 -18   2   7        2.06      -16.64     43.02 o
 -17   2   7       26.19      -50.98     39.93 o
 -16   2   7        0.24        3.22     43.01 o
 -15   2   7       16.72       41.98     33.28 o
 -14   2   7       73.12       78.85     26.61 o
 -13   2   7        2.83       10.91     22.76 o
 -12   2   7        8.01      -17.28     20.00 o
 -11   2   7        9.61        3.13     18.46 o
 -10   2   7       26.54       43.71     16.89 o
  -9   2   7       35.55       45.50     17.26 o
  -8   2   7       57.84       70.29     16.03 o
  -7   2   7        3.36        5.85     14.79 o
  -6   2   7        0.41        1.92     11.48 o
  -5   2   7      275.72      261.50     19.44 o
  -4   2   7        8.79        4.80     12.39 o
  -3   2   7      123.74      100.61     14.31 o
  -2   2   7      920.22      952.85     22.66 o
  -1   2   7      257.21      312.52     11.09 o
   0   2   7      702.73      814.98     25.58 o
   1   2   7      492.77      502.00     19.46 o
   2   2   7       10.64       14.79     11.40 o
   3   2   7      380.89      382.23     24.74 o
   4   2   7       38.20       41.06     13.48 o
   5   2   7       73.04       72.59     10.27 o
   6   2   7       57.08       82.86     22.98 o
   7   2   7       21.26       26.83     32.99 o
   8   2   7        0.31       -1.78     27.61 o
   9   2   7      155.78      180.54     27.59 o
  10   2   7        0.02        8.73     23.85 o
  11   2   7       11.74        3.95     27.84 o
  12   2   7        0.04       34.04     34.76 o
  13   2   7        0.13       38.30     35.43 o
  14   2   7       23.87       42.56     40.15 o
  15   2   7        7.73       14.09     55.37 o
 -18   3   7       35.63       76.18     53.59 o
 -17   3   7        6.50      -20.65     36.32 o
 -16   3   7        2.46        4.03     34.03 o
 -15   3   7        0.06      -39.52     31.74 o
 -14   3   7       90.22       84.01     27.59 o
 -13   3   7       16.52       18.90     22.22 o
 -12   3   7       93.22       71.06     24.06 o
 -11   3   7       12.77       44.90     18.52 o
 -10   3   7      352.17      377.38     22.31 o
  -9   3   7      533.60      525.19     25.86 o
  -8   3   7      375.36      351.51     20.46 o
  -7   3   7      291.95      264.35     18.20 o
  -6   3   7      687.25      706.74     23.70 o
  -5   3   7      337.76      352.85     19.67 o
  -4   3   7      163.32      174.15     14.34 o
  -3   3   7        0.81        3.38     11.08 o
  -2   3   7       43.46       67.58     17.08 o
  -1   3   7      417.64      459.24     15.56 o
   0   3   7      356.77      413.82     18.07 o
   1   3   7        7.34       -6.92     11.98 o
   2   3   7        1.32       30.58     11.78 o
   3   3   7        2.61       22.51     12.37 o
   4   3   7        0.12       40.20     12.24 o
   5   3   7      468.55      479.92     20.63 o
   6   3   7       17.85       14.51     13.36 o
   7   3   7       82.08       39.14     15.56 o
   8   3   7      564.37      581.01     41.83 o
   9   3   7      154.17      160.75     37.70 o
  10   3   7        5.49        2.73     23.18 o
  11   3   7        6.62        6.90     24.46 o
  12   3   7       25.71       -5.75     32.16 o
  13   3   7       67.92       65.11     35.96 o
  14   3   7       25.95      -27.43     38.60 o
 -16   4   7        0.02       -2.08     53.53 o
 -15   4   7       36.55       -1.65     52.55 o
 -14   4   7        0.70      -10.84     31.21 o
 -13   4   7        5.66       18.12     31.09 o
 -12   4   7       10.09       -7.14     24.25 o
 -11   4   7       26.74       62.56     21.94 o
 -10   4   7        0.50       -5.99     15.10 o
  -9   4   7       12.30        9.56     15.55 o
  -8   4   7      452.39      462.28     24.25 o
  -7   4   7       98.61       92.66     16.50 o
  -6   4   7        0.07       28.78     11.89 o
  -5   4   7      226.61      214.61     21.21 o
  -4   4   7        5.42       12.44     10.78 o
  -3   4   7       31.77       44.01     10.51 o
  -2   4   7       19.11       18.30     13.53 o
  -1   4   7        0.17       -1.14      9.81 o
   0   4   7       65.68       61.74     12.61 o
   1   4   7       32.07       31.19     11.99 o
   2   4   7       23.07       25.54     22.98 o
   3   4   7        8.99       -6.42     11.98 o
   4   4   7       65.25       85.51     14.73 o
   5   4   7       14.67        1.43     15.02 o
   6   4   7       66.98       48.76     19.89 o
   7   4   7        3.91      -12.00     19.26 o
   8   4   7        0.25        6.46     21.57 o
   9   4   7        4.13       -1.33     25.54 o
  10   4   7        0.09       23.25     25.94 o
  11   4   7        3.60      -13.31     29.97 o
  12   4   7        9.29        7.43     33.85 o
 -14   5   7       18.95      -42.33     47.08 o
 -13   5   7        9.95        6.36     29.49 o
 -12   5   7        9.07      -37.96     37.12 o
 -11   5   7        0.03       31.23     29.08 o
 -10   5   7       12.86       19.80     21.38 o
  -9   5   7       72.06       26.81     27.69 o
  -8   5   7        7.40       29.91     34.76 o
  -7   5   7       25.32        5.34     10.55 o
  -6   5   7       43.04       26.72     18.21 o
  -5   5   7        5.93        4.16     11.13 o
  -4   5   7        0.19      -10.34     19.02 o
  -3   5   7       21.00       24.45     24.06 o
  -2   5   7       64.96       89.91     26.64 o
  -1   5   7       25.33       23.59     25.76 o
   0   5   7       27.18        8.55      9.32 o
   1   5   7        0.01        8.80     16.09 o
   2   5   7      114.10      130.45     24.15 o
   3   5   7       11.50        9.32     14.33 o
   4   5   7        6.89       11.89     15.32 o
   5   5   7        5.44        3.63     18.17 o
   6   5   7       21.40        0.82     18.76 o
   7   5   7       21.34       -9.33     27.27 o
   8   5   7        9.29       -5.63     28.29 o
   9   5   7        0.50      -56.58     37.72 o
  10   5   7        0.96       29.02     45.48 o
 -10   6   7       12.55       -8.16     69.39 o
  -9   6   7       33.18       99.44     50.49 o
  -8   6   7       12.38      -31.83     41.92 o
  -7   6   7        7.70       94.00     40.41 o
  -6   6   7        2.55       18.80     37.45 o
  -5   6   7       29.84      -29.12     36.69 o
  -4   6   7       78.76       53.57     35.79 o
  -3   6   7      154.01      124.22     43.84 o
  -2   6   7       16.30       -6.85     30.26 o
  -1   6   7       22.90       52.41     30.97 o
   0   6   7      175.67      136.17     65.07 o
   1   6   7      113.75       95.74     35.07 o
   2   6   7        0.62      -20.07     29.07 o
   3   6   7       26.13       32.98     31.98 o
   4   6   7       90.53      114.37     35.32 o
   5   6   7       16.35       19.03     46.82 o
   6   6   7        0.40       56.43     50.91 o
 -20   0   8       25.26     -162.24    108.16 o
 -19   0   8        6.60      108.79    105.62 o
 -18   0   8       50.00      103.52     63.30 o
 -17   0   8       81.12       45.07     65.63 o
 -16   0   8        1.29       16.75     63.26 o
 -15   0   8       57.04       58.59     44.11 o
 -14   0   8      383.70      331.28     46.94 o
 -13   0   8      130.35      120.41     34.27 o
 -12   0   8      173.40      236.23     41.18 o
 -11   0   8      191.84      210.22     34.63 o
 -10   0   8      222.01      211.82     35.30 o
  -9   0   8      142.21      131.55     28.86 o
  -8   0   8       15.02       27.93     27.30 o
  -7   0   8       41.53       69.39     23.09 o
  -6   0   8       43.83       12.03     27.30 o
  -5   0   8      155.87      149.23     25.98 o
  -4   0   8      346.32      352.43     34.69 o
  -3   0   8      908.38     1054.81     43.00 o
  -2   0   8       21.51      108.35     24.40 o
  -1   0   8       93.75      101.00     42.86 o
   0   0   8       36.04       59.98      9.80 o
   1   0   8      324.72      339.65     32.65 o
   2   0   8      174.99      188.87     40.82 o
   3   0   8       10.84       52.35     33.10 o
   4   0   8        0.01        4.08     18.37 o
   5   0   8      368.78      365.92     27.81 o
   6   0   8        2.79       28.57     21.90 o
   7   0   8       74.76       51.99     42.86 o
   8   0   8       39.46       13.32     24.68 o
   9   0   8       32.83       13.41     29.39 o
  10   0   8        0.05      -18.21     32.47 o
  11   0   8       45.32        9.23     32.65 o
  12   0   8       62.86      116.88     55.10 o
  13   0   8        0.05      -55.41     44.49 o
  14   0   8       60.08       28.57     40.50 o
  15   0   8       88.08      -45.48     79.59 o
 -20   1   8       42.65       41.67     62.01 o
 -19   1   8       22.25     -127.25     84.83 o
 -18   1   8        0.94       39.08     63.08 o
 -17   1   8       93.13       55.94     42.85 o
 -16   1   8       19.29        6.47     40.99 o
 -15   1   8      129.40      152.52     29.46 o
 -14   1   8      228.93      235.17     34.44 o
 -13   1   8       38.71       48.63     27.48 o
 -12   1   8       27.11       31.85     25.49 o
 -11   1   8      168.53      207.51     25.20 o
 -10   1   8       10.40        1.57     23.57 o
  -9   1   8        0.38      -32.77     21.85 o
  -8   1   8        2.01        8.47     17.52 o
  -7   1   8      798.78      860.96     30.62 o
  -6   1   8       58.90       48.35     13.55 o
  -5   1   8        0.73       26.07     14.62 o
  -4   1   8       56.81       56.64     12.26 o
  -3   1   8       12.22       98.17     18.91 o
  -2   1   8     1178.77     1363.17     34.40 o
  -1   1   8       20.86       46.15     13.73 o
   0   1   8        7.53       29.27     24.74 o
   1   1   8      468.77      431.31     18.46 o
   2   1   8      583.16      621.86     23.30 o
   3   1   8        2.31       49.79     16.11 o
   4   1   8       10.62       18.83     13.18 o
   5   1   8        0.00        2.92      6.43 o
   6   1   8      146.11      128.91     12.21 o
   7   1   8      101.60       88.26     15.93 o
   8   1   8       58.37       43.44     15.56 o
   9   1   8       38.24       41.17     22.31 o
  10   1   8       56.39       21.47     26.51 o
  11   1   8        6.70      -28.60     27.65 o
  12   1   8        3.01      -18.68     71.87 o
  13   1   8        0.05      -11.89     34.05 o
  14   1   8        2.26      -48.46     53.13 o
  15   1   8        7.42      -36.88     42.34 o
 -19   2   8       74.76       76.22     66.15 o
 -18   2   8       25.90       68.61     42.33 o
 -17   2   8       38.48      -42.30     49.65 o
 -16   2   8       31.29       45.00     38.04 o
 -15   2   8      723.02      625.65     48.31 o
 -14   2   8       80.15       93.55     26.61 o
 -13   2   8      102.22       66.11     23.53 o
 -12   2   8      164.26      154.13     25.71 o
 -11   2   8      539.99      456.23     29.67 o
 -10   2   8      174.34      186.18     22.01 o
  -9   2   8      171.12      188.12     20.53 o
  -8   2   8      103.21      110.34     16.12 o
  -7   2   8      140.79      102.51     22.98 o
  -6   2   8       44.63       34.90     16.44 o
  -5   2   8      258.44      279.54     19.88 o
  -4   2   8       26.04       31.20     14.56 o
  -3   2   8      108.92       98.63     12.38 o
  -2   2   8       54.76       49.77     10.26 o
  -1   2   8       28.35       16.52     11.62 o
   0   2   8       49.40       77.60     12.16 o
   1   2   8      157.79      131.17     12.43 o
   2   2   8      129.35      145.64     17.89 o
   3   2   8      203.93      245.55     16.47 o
   4   2   8       14.11       29.34     13.23 o
   5   2   8       55.01       30.65     11.78 o
   6   2   8      384.90      337.70     17.76 o
   7   2   8      267.84      241.66     20.05 o
   8   2   8        5.77        3.01     20.46 o
   9   2   8        2.59      -14.21     22.14 o
  10   2   8       59.65       12.17     26.96 o
  11   2   8       51.85      166.31     31.48 o
  12   2   8       33.74        4.14     33.11 o
  13   2   8        3.54       -1.99     42.02 o
  14   2   8       15.08      -26.43     68.34 o
 -18   3   8        0.58       16.07     77.69 o
 -17   3   8       12.67      -10.51     35.93 o
 -16   3   8       11.38       84.18     41.15 o
 -15   3   8       31.87      -56.65     59.05 o
 -14   3   8        0.00       31.44     25.94 o
 -13   3   8        8.11      -19.19     26.59 o
 -12   3   8        2.48       27.91     22.15 o
 -11   3   8       82.27       72.93     21.65 o
 -10   3   8      108.51       59.94     22.59 o
  -9   3   8       52.89       43.99     20.83 o
  -8   3   8        4.10       32.10     14.33 o
  -7   3   8      458.77      460.02     23.13 o
  -6   3   8       14.95       20.79     14.79 o
  -5   3   8       27.66       38.12     13.31 o
  -4   3   8       17.63       24.63     20.66 o
  -3   3   8       17.15       22.42     11.99 o
  -2   3   8      170.64      181.73     13.49 o
  -1   3   8       20.64       14.87     13.49 o
   0   3   8      121.08      126.87     14.12 o
   1   3   8       37.82       17.48     15.71 o
   2   3   8      259.89      238.49     17.89 o
   3   3   8       15.95       22.28     14.14 o
   4   3   8        4.00        7.86     17.65 o
   5   3   8        6.11        3.75     13.92 o
   6   3   8      417.48      460.22     24.71 o
   7   3   8       12.71       -0.26     15.10 o
   8   3   8        9.45       -1.43     20.22 o
   9   3   8        0.34        8.21     21.97 o
  10   3   8        7.44       15.31     33.33 o
  11   3   8       66.28       30.01     29.94 o
  12   3   8       10.94       70.55     34.94 o
  13   3   8        0.33       -0.01     39.61 o
 -16   4   8        0.15       -9.86     50.96 o
 -15   4   8        2.04      -26.44     47.11 o
 -14   4   8       56.53       13.40     35.11 o
 -13   4   8       89.86       96.89     25.29 o
 -12   4   8        0.87       -0.91     27.10 o
 -11   4   8       18.48        9.05     29.46 o
 -10   4   8      187.44      236.17     21.00 o
  -9   4   8      126.37      134.73     23.13 o
  -8   4   8      141.81      109.23     20.72 o
  -7   4   8       40.73       45.90     15.23 o
  -6   4   8      170.15      194.08     18.26 o
  -5   4   8       17.10       14.54     15.34 o
  -4   4   8        1.94        9.51     12.67 o
  -3   4   8        7.04       -3.08     15.02 o
  -2   4   8      564.99      705.35     23.97 o
  -1   4   8      171.64      126.83     18.26 o
   0   4   8        0.97       13.98     13.49 o
   1   4   8      233.49      261.05     17.59 o
   2   4   8      358.72      397.55     23.13 o
   3   4   8       17.49       32.17     17.24 o
   4   4   8        0.09        7.21     17.98 o
   5   4   8       71.02      101.91     16.38 o
   6   4   8       12.60        7.70     19.57 o
   7   4   8        1.06       -4.32     19.11 o
   8   4   8       13.98       45.29     21.68 o
   9   4   8        2.89      -33.17     28.69 o
  10   4   8        0.27       61.13     37.01 o
  11   4   8        1.82      -10.91     35.93 o
 -13   5   8       11.61       18.74     32.56 o
 -12   5   8        0.31       11.36     27.66 o
 -11   5   8        6.14       19.81     37.61 o
 -10   5   8       16.81       10.57     29.29 o
  -9   5   8      215.39      326.48     35.36 o
  -8   5   8        3.73       21.41     22.39 o
  -7   5   8       31.91       19.40     16.21 o
  -6   5   8       12.74       12.95     11.71 o
  -5   5   8      120.57      118.02     26.51 o
  -4   5   8       12.85       34.58     12.96 o
  -3   5   8       22.36       32.06     16.97 o
  -2   5   8       10.92       12.91     14.14 o
  -1   5   8       42.65       69.26     14.85 o
   0   5   8       13.41       24.84     15.27 o
   1   5   8      121.12      120.76     27.69 o
   2   5   8       49.93       29.78     17.07 o
   3   5   8        8.87        2.71     17.83 o
   4   5   8       14.32      -31.82     21.58 o
   5   5   8        0.73       18.47     22.66 o
   6   5   8        6.59       -3.32     34.36 o
   7   5   8       26.15        7.29     31.61 o
   8   5   8        0.36       49.91     41.96 o
   9   5   8        6.19        8.54     48.69 o
  -8   6   8        5.80       20.17     49.11 o
  -7   6   8       32.47       83.44     61.14 o
  -6   6   8        1.80       19.95     37.80 o
  -5   6   8       49.92       63.25     46.03 o
  -4   6   8        0.11      -17.31     34.57 o
  -3   6   8       40.18       59.69     55.80 o
  -2   6   8        3.48       37.12     37.80 o
  -1   6   8       11.85       29.12     38.06 o
   0   6   8       12.86       22.45     44.73 o
   1   6   8        1.92       44.98     52.89 o
   2   6   8        4.51       95.73     55.38 o
   3   6   8       19.42      150.66     62.62 o
   4   6   8        3.08       66.93     62.91 o
 -19   1   9       12.64      -29.84     86.60 o
 -18   1   9        0.02        6.85     49.60 o
 -17   1   9        6.16       15.25     39.02 o
 -16   1   9        0.03      -60.20     45.07 o
 -15   1   9       16.34       -8.27     34.96 o
 -14   1   9       67.86      108.59     51.72 o
 -13   1   9        8.53       21.06     23.29 o
 -12   1   9      199.02      172.59     24.70 o
 -11   1   9      321.43      387.28     30.20 o
 -10   1   9       53.68       58.00     20.43 o
  -9   1   9       82.88       73.21     27.69 o
  -8   1   9      622.40      576.72     27.64 o
  -7   1   9      136.49      121.27     15.82 o
  -6   1   9      146.33      139.71     22.17 o
  -5   1   9       41.33       41.88     14.84 o
  -4   1   9      350.19      330.58     25.33 o
  -3   1   9      636.69      664.64     26.87 o
  -2   1   9      309.39      413.07     24.89 o
  -1   1   9      395.84      356.60     20.20 o
   0   1   9      244.26      250.40     13.43 o
   1   1   9      231.20      223.15     17.47 o
   2   1   9       25.64       67.00     25.92 o
   3   1   9       77.77       61.78     17.52 o
   4   1   9        1.54       12.32     13.60 o
   5   1   9       10.71       12.84     18.09 o
   6   1   9        7.14        1.00      9.08 o
   7   1   9       10.71       13.20     19.44 o
   8   1   9       15.71        1.84     18.70 o
   9   1   9       41.28       -5.96     29.46 o
  10   1   9       10.06      -67.90     46.79 o
  11   1   9        6.30       24.64     26.75 o
  12   1   9        1.70       -3.98     27.70 o
  13   1   9        2.66      -32.68     35.46 o
  14   1   9        1.19      -36.19     42.42 o
 -18   2   9        1.37       75.81     46.24 o
 -17   2   9       33.09       60.04     55.36 o
 -16   2   9       54.90       81.74     36.29 o
 -15   2   9       31.02      105.19     39.47 o
 -14   2   9       10.43       24.26     31.62 o
 -13   2   9       84.53      105.50     26.18 o
 -12   2   9        1.90      -18.93     22.76 o
 -11   2   9        0.26      -33.11     22.08 o
 -10   2   9       10.15       -1.87     21.29 o
  -9   2   9      327.69      257.90     23.44 o
  -8   2   9        0.44       28.87     16.44 o
  -7   2   9       11.13        7.48     23.57 o
  -6   2   9       54.78       25.52     24.44 o
  -5   2   9       47.47       49.86     14.47 o
  -4   2   9       76.19       65.53     24.74 o
  -3   2   9       15.67       24.96     13.60 o
  -2   2   9        3.75       26.72     11.30 o
  -1   2   9        0.98        5.96     14.19 o
   0   2   9       22.18        3.05     13.48 o
   1   2   9       32.26       43.47     14.79 o
   2   2   9        1.00       11.25     15.29 o
   3   2   9        0.55       15.65     17.52 o
   4   2   9       47.69       46.73     16.44 o
   5   2   9        0.01        2.33     13.58 o
   6   2   9       34.80       43.44     15.60 o
   7   2   9      138.72      142.33     39.47 o
   8   2   9       36.81       13.16     20.62 o
   9   2   9        2.64      -22.90     24.16 o
  10   2   9        1.68       35.30     29.41 o
  11   2   9       20.25        4.68     33.07 o
  12   2   9        1.29      -43.56     31.77 o
  13   2   9        4.06       10.76     42.63 o
 -17   3   9        3.30      -27.90     47.88 o
 -16   3   9       30.30       28.50     42.99 o
 -15   3   9      115.12      142.34     38.08 o
 -14   3   9       19.09       -6.72     27.46 o
 -13   3   9        0.12       27.32     26.81 o
 -12   3   9       21.63       -0.80     24.77 o
 -11   3   9      143.38      208.33     25.20 o
 -10   3   9        2.54        6.43     19.88 o
  -9   3   9      315.31      250.01     22.88 o
  -8   3   9      110.32      145.41     18.16 o
  -7   3   9      235.36      263.31     24.74 o
  -6   3   9      302.43      312.53     20.58 o
  -5   3   9       21.36       27.69     14.56 o
  -4   3   9      331.94      396.54     22.39 o
  -3   3   9      894.81      905.40     30.74 o
  -2   3   9       77.66      108.78     17.08 o
  -1   3   9      254.60      246.13     17.67 o
   0   3   9     1168.90     1203.26     53.97 o
   1   3   9      355.79      342.25     22.17 o
   2   3   9       62.08       25.95     21.80 o
   3   3   9        8.64       -0.45     18.22 o
   4   3   9       21.43       31.51     19.67 o
   5   3   9       14.64        6.64     17.91 o
   6   3   9       29.93       13.32     19.81 o
   7   3   9       37.06       14.83     20.57 o
   8   3   9       15.15       23.42     19.08 o
   9   3   9       62.34        4.75     31.81 o
  10   3   9        0.03      -35.71     59.50 o
  11   3   9        1.04      -12.59     36.23 o
  12   3   9       27.26       15.14     35.77 o
 -15   4   9        0.00       60.97     94.22 o
 -14   4   9       13.01      -15.98     37.47 o
 -13   4   9        6.40       21.91     29.68 o
 -12   4   9       15.67        2.80     25.96 o
 -11   4   9        2.35        1.10     18.64 o
 -10   4   9        3.62       27.61     22.98 o
  -9   4   9       18.30       -7.44     20.03 o
  -8   4   9      145.27      208.73     26.68 o
  -7   4   9        1.31        6.36     19.41 o
  -6   4   9        1.91      -17.51     14.85 o
  -5   4   9       18.96       17.16     15.25 o
  -4   4   9        0.73       19.94     13.92 o
  -3   4   9       24.30       26.90     13.48 o
  -2   4   9        0.40       47.88     15.12 o
  -1   4   9       58.16       44.41     16.21 o
   0   4   9        4.09        0.21     18.91 o
   1   4   9       28.25       69.15     18.59 o
   2   4   9        3.10      -11.01     16.44 o
   3   4   9       14.76       32.23     16.44 o
   4   4   9        8.25        0.13     17.54 o
   5   4   9      114.31       81.11     22.74 o
   6   4   9        4.77      -25.00     22.48 o
   7   4   9       12.37       -5.53     20.53 o
   8   4   9        5.21       17.67     31.37 o
   9   4   9        0.32       42.84     34.03 o
  10   4   9        8.13       63.54     40.61 o
 -12   5   9       39.32      105.69     63.04 o
 -11   5   9       57.70       24.69     31.98 o
 -10   5   9       32.76       39.80     33.33 o
  -9   5   9        2.29      -29.96     28.87 o
  -8   5   9       45.92       47.42     27.55 o
  -7   5   9       51.34       33.66     17.73 o
  -6   5   9       91.52       63.08     32.40 o
  -5   5   9       21.53       34.57     15.66 o
  -4   5   9        7.96       19.44     15.26 o
  -3   5   9       55.54       57.12     15.54 o
  -2   5   9       52.62      108.83     17.33 o
  -1   5   9        5.45        6.59     15.70 o
   0   5   9       45.00       71.66     21.21 o
   1   5   9        9.28       28.73     23.57 o
   2   5   9        9.03       22.02     17.31 o
   3   5   9        0.47      -10.31     20.57 o
   4   5   9        2.51        3.96     24.67 o
   5   5   9       10.96       43.32     28.76 o
   6   5   9       55.16       73.30     39.47 o
   7   5   9        0.04        3.41     44.62 o
  -6   6   9       14.54       -1.93     52.81 o
  -5   6   9       10.85       -4.08     44.11 o
  -4   6   9        1.37       48.31     40.97 o
  -3   6   9       16.09       44.72     44.03 o
  -2   6   9        7.84        2.39     48.35 o
  -1   6   9       15.59       18.54     48.10 o
   0   6   9        5.73      -32.00     52.21 o
   1   6   9        0.04       50.01    109.92 o
 -19   0  10        4.11      -65.31    138.77 o
 -18   0  10        0.01      -46.94     66.38 o
 -17   0  10       88.30       16.33     90.60 o
 -16   0  10       53.73      133.14     57.38 o
 -15   0  10      132.52       60.41     47.55 o
 -14   0  10       36.52        1.36     43.00 o
 -13   0  10       35.12       40.00     43.00 o
 -12   0  10      100.64       71.43     49.06 o
 -11   0  10      192.88      157.72     37.19 o
 -10   0  10        4.02       38.78     43.29 o
  -9   0  10      143.33      107.67     30.90 o
  -8   0  10        4.15       70.86     35.30 o
  -7   0  10      227.27      291.43     45.11 o
  -6   0  10       13.48       46.43     51.02 o
  -5   0  10       90.26      124.83     71.43 o
  -4   0  10      128.14      201.67     33.10 o
  -3   0  10      477.70      514.28     42.15 o
  -2   0  10       49.99      107.35     36.73 o
  -1   0  10       16.91       47.45     36.73 o
   0   0  10      424.19      359.32     27.81 o
   1   0  10      488.12      467.84     36.73 o
   2   0  10       49.69       68.88     21.00 o
   3   0  10       12.52       40.28     23.09 o
   4   0  10       40.58       61.22     31.75 o
   5   0  10       65.97       46.78     37.19 o
   6   0  10        4.87       52.67     38.78 o
   7   0  10        0.45       22.71     30.90 o
   8   0  10        0.76       42.06     30.90 o
   9   0  10        3.22       -5.61     51.02 o
  10   0  10        5.65       63.04     41.10 o
  11   0  10       21.14      -18.94     63.26 o
  12   0  10        1.99      -67.35     44.90 o
  13   0  10       18.45      -67.35     44.90 o
 -18   1  10        0.27      -31.67     49.88 o
 -17   1  10        0.48      -68.57     45.71 o
 -16   1  10      115.21       92.90     62.45 o
 -15   1  10        1.92      -63.47     42.42 o
 -14   1  10        5.63      -12.91     40.25 o
 -13   1  10      110.07       50.18     35.79 o
 -12   1  10       45.98       42.54     26.21 o
 -11   1  10       13.13        6.13     21.36 o
 -10   1  10       77.25       99.12     25.28 o
  -9   1  10        1.17       10.60     15.12 o
  -8   1  10       84.13       55.80     16.89 o
  -7   1  10      136.48      109.53     20.67 o
  -6   1  10       36.03       70.63     22.98 o
  -5   1  10       39.78       77.86     27.69 o
  -4   1  10        0.04       12.87     20.43 o
  -3   1  10       19.27        3.25     16.50 o
  -2   1  10        4.10        6.41     10.49 o
  -1   1  10        2.86        4.77     17.35 o
   0   1  10        5.12        1.88     20.03 o
   1   1  10        2.85        9.88     16.50 o
   2   1  10        2.77       36.81     16.89 o
   3   1  10        1.86       -1.62     17.24 o
   4   1  10        8.50       39.75     16.21 o
   5   1  10        5.72        4.18     18.23 o
   6   1  10        3.01       -3.66     13.10 o
   7   1  10        6.42       21.08     25.33 o
   8   1  10       12.66        9.89     21.19 o
   9   1  10        0.08      -24.44     23.57 o
  10   1  10        4.92       65.17     27.83 o
  11   1  10        9.47       -6.89     27.23 o
  12   1  10        0.00       10.56     39.47 o
  13   1  10        0.41      -28.36     29.47 o
 -18   2  10       29.86       67.48     49.64 o
 -17   2  10        9.50       14.96     44.58 o
 -16   2  10        3.17       50.56     49.78 o
 -15   2  10       11.67       28.12     40.57 o
 -14   2  10        7.96       66.36     37.30 o
 -13   2  10        0.63      -41.35     27.57 o
 -12   2  10      161.50      132.60     36.53 o
 -11   2  10      201.05      230.61     24.43 o
 -10   2  10       19.52       50.09     20.03 o
  -9   2  10       83.32       56.99     18.39 o
  -8   2  10      793.06      842.54     39.47 o
  -7   2  10      247.76      243.33     23.44 o
  -6   2  10        6.06       13.35     18.39 o
  -5   2  10       17.05       15.53     15.12 o
  -4   2  10      199.80      213.00     17.01 o
  -3   2  10        4.59      111.58     30.44 o
  -2   2  10       87.76      532.09    177.92 o
  -1   2  10        2.32       64.28     31.22 o
   0   2  10        7.63       42.44     15.34 o
   1   2  10       29.27       35.74     18.46 o
   2   2  10       22.29       27.45     17.15 o
   3   2  10       31.19       40.09     20.00 o
   4   2  10       35.53       40.50     20.05 o
   5   2  10      149.99      132.73     19.15 o
   6   2  10      151.24      154.71     26.09 o
   7   2  10      205.92      149.19     61.27 o
   8   2  10        5.19       21.11     28.66 o
   9   2  10      107.34       71.51     35.85 o
  10   2  10       46.07       68.68     34.57 o
  11   2  10        4.61        1.64     37.00 o
  12   2  10        1.71      -17.33     46.03 o
 -16   3  10      103.99      125.63     52.47 o
 -15   3  10        0.04      -44.15     36.99 o
 -14   3  10        4.54       -0.44     35.85 o
 -13   3  10       36.77       44.91     29.94 o
 -12   3  10       71.56       65.36     26.46 o
 -11   3  10        0.49      -10.52     26.56 o
 -10   3  10        1.38       30.71     26.80 o
  -9   3  10        5.59        5.99     23.93 o
  -8   3  10      130.36      130.02     26.21 o
  -7   3  10       24.48       34.93     17.74 o
  -6   3  10       16.37       56.13     27.10 o
  -5   3  10       49.76       56.05     17.14 o
  -4   3  10       22.42       39.80     20.03 o
  -3   3  10      104.60       97.14     15.46 o
  -2   3  10      156.32      132.06     15.64 o
  -1   3  10      147.12      171.63     19.64 o
   0   3  10       22.96       38.29     18.26 o
   1   3  10      344.44      367.37     33.58 o
   2   3  10       19.19       21.29     18.82 o
   3   3  10       14.26       38.14     18.85 o
   4   3  10       21.57        2.15     17.30 o
   5   3  10        0.03      -14.83     17.52 o
   6   3  10        0.00       22.91     22.51 o
   7   3  10        0.01      -21.52     25.94 o
   8   3  10        1.70        1.01     28.83 o
   9   3  10        0.15        4.52     32.72 o
  10   3  10        6.24       81.75     57.16 o
  11   3  10        0.35       47.74     47.27 o
 -14   4  10       12.92      -38.55     38.45 o
 -13   4  10       27.15       22.34     31.77 o
 -12   4  10       52.45       87.35     30.94 o
 -11   4  10       35.87       24.60     25.75 o
 -10   4  10       27.73        3.68     27.43 o
  -9   4  10      151.46      175.57     27.10 o
  -8   4  10        0.01       12.18     18.05 o
  -7   4  10       41.48       89.20     20.17 o
  -6   4  10        0.67      -11.60     25.33 o
  -5   4  10        6.74      -16.29     17.65 o
  -4   4  10        1.23       20.49     19.09 o
  -3   4  10       62.85       63.80     21.05 o
  -2   4  10       31.04       40.66     20.62 o
  -1   4  10       58.79       69.20     16.24 o
   0   4  10        0.00       -6.26     25.33 o
   1   4  10       62.81       75.42     18.66 o
   2   4  10        0.67       -2.57     18.84 o
   3   4  10        0.65       52.06     23.22 o
   4   4  10        0.81       40.33     28.47 o
   5   4  10       68.81       44.67     27.13 o
   6   4  10        0.05       -9.13     23.19 o
   7   4  10       19.39       39.34     57.73 o
   8   4  10        0.11       26.32     31.90 o
 -11   5  10        0.31      -45.19     61.50 o
 -10   5  10        0.51       56.09     35.94 o
  -9   5  10        0.00      -18.25     30.45 o
  -8   5  10        1.85       -3.31     26.87 o
  -7   5  10        8.89       -9.03     30.34 o
  -6   5  10       23.16       61.62     23.68 o
  -5   5  10        9.89       24.56     29.89 o
  -4   5  10       12.43        1.35     24.67 o
  -3   5  10        3.17       20.58     33.58 o
  -2   5  10       29.47       30.12     24.35 o
  -1   5  10        0.00        1.28     19.33 o
   0   5  10        3.78       18.56     36.53 o
   1   5  10        1.51        1.51     23.40 o
   2   5  10       21.43        3.51     27.24 o
   3   5  10        3.22       33.46     28.35 o
   4   5  10        0.17      -35.55     30.80 o
   5   5  10        1.16       55.00     43.53 o
 -18   1  11        2.94       16.28     66.32 o
 -17   1  11       40.09      -53.50     62.15 o
 -16   1  11       44.32       24.22     56.69 o
 -15   1  11        6.55        6.42     43.78 o
 -14   1  11        0.07       -5.53     31.90 o
 -13   1  11      165.44       84.42     44.77 o
 -12   1  11      114.88       61.13     33.62 o
 -11   1  11        0.02        0.93     24.70 o
 -10   1  11       20.63       -7.83     17.73 o
  -9   1  11      103.56      115.17     19.78 o
  -8   1  11        4.50       38.57     23.13 o
  -7   1  11       25.42        3.60     15.70 o
  -6   1  11        1.80       19.61     16.86 o
  -5   1  11       92.53       90.02     26.45 o
  -4   1  11       71.73       92.35     19.88 o
  -3   1  11       16.07       55.00     13.74 o
  -2   1  11        4.95       82.23     23.13 o
  -1   1  11      139.99      121.31     17.67 o
   0   1  11       62.76      128.05     45.36 o
   1   1  11        5.95       47.61     22.39 o
   2   1  11       69.89       54.21     20.49 o
   3   1  11      116.62      104.77     24.74 o
   4   1  11       32.64       20.46     18.14 o
   5   1  11       20.06        0.01     18.14 o
   6   1  11       14.89       16.97     15.72 o
   7   1  11       51.72       49.51     31.55 o
   8   1  11       51.27        1.55     35.16 o
   9   1  11       26.02       19.40     28.89 o
  10   1  11        0.01       22.73     41.84 o
  11   1  11        3.64      -14.04     38.75 o
 -17   2  11        2.74      -89.36     64.81 o
 -16   2  11       33.36        2.25     36.59 o
 -15   2  11        0.21       19.83     40.98 o
 -14   2  11        5.09      -55.82     37.21 o
 -13   2  11        0.78      -37.53     35.08 o
 -12   2  11        3.90        5.25     27.39 o
 -11   2  11        6.07       30.50     44.15 o
 -10   2  11        4.67      -18.62     22.34 o
  -9   2  11        5.99       24.96     24.82 o
  -8   2  11       42.90       38.67     23.94 o
  -7   2  11       63.07       83.63     25.52 o
  -6   2  11        4.52       25.39     17.73 o
  -5   2  11       27.12       49.11     18.92 o
  -4   2  11       12.91       33.86     30.63 o
  -3   2  11        2.30       82.45     22.14 o
  -2   2  11       10.92       83.77     25.44 o
  -1   2  11       54.59       67.72     21.21 o
   0   2  11       33.22       30.51     16.21 o
   1   2  11        0.37       -3.20     18.35 o
   2   2  11        2.31        7.22     21.60 o
   3   2  11        5.66        2.85     21.83 o
   4   2  11        2.53      -20.21     20.20 o
   5   2  11        0.12       -2.54     21.80 o
   6   2  11       40.26       59.00     35.99 o
   7   2  11        1.08       11.37     17.41 o
   8   2  11        0.91      -15.11     35.70 o
   9   2  11       11.51       45.61     36.17 o
  10   2  11        0.14      -77.22     51.48 o
 -15   3  11        1.57       10.37     48.49 o
 -14   3  11       74.10       94.11     37.88 o
 -13   3  11       45.35       63.99     34.66 o
 -12   3  11       75.97       67.44     33.32 o
 -11   3  11       12.58       11.22     39.47 o
 -10   3  11       49.91       60.06     26.65 o
  -9   3  11       56.51       69.77     32.40 o
  -8   3  11       26.40       16.05     25.33 o
  -7   3  11        0.07       18.60     19.44 o
  -6   3  11       10.92       13.39     19.44 o
  -5   3  11        4.22       -0.69     18.36 o
  -4   3  11       80.85       91.58     16.45 o
  -3   3  11        7.36       75.99     21.32 o
  -2   3  11       25.03       27.95     20.84 o
  -1   3  11       34.61       29.95     20.20 o
   0   3  11       88.43      116.12     34.17 o
   1   3  11        0.86       -4.35     18.03 o
   2   3  11        5.53       28.57     17.11 o
   3   3  11        7.42       16.10     20.31 o
   4   3  11       87.88       90.65     27.21 o
   5   3  11        1.32      -11.74     24.26 o
   6   3  11       24.43       43.76     28.22 o
   7   3  11        2.13       -4.22     55.38 o
   8   3  11        0.89      -22.80     32.55 o
   9   3  11        6.48        6.45     44.92 o
 -13   4  11        5.93       66.05     50.46 o
 -12   4  11        5.31       22.62     77.49 o
 -11   4  11       36.31        9.13     39.07 o
 -10   4  11       24.00       21.50     25.54 o
  -9   4  11       39.81       61.87     28.21 o
  -8   4  11        3.60       12.71     24.18 o
  -7   4  11      168.39      151.67     23.54 o
  -6   4  11       14.42        0.30     19.29 o
  -5   4  11        5.16        6.88     19.94 o
  -4   4  11        1.36      -16.90     19.38 o
  -3   4  11        5.12       12.58     23.84 o
  -2   4  11       18.08       17.29     18.98 o
  -1   4  11       88.91       60.74     20.70 o
   0   4  11       72.74       80.62     25.28 o
   1   4  11       15.43       34.69     23.13 o
   2   4  11        1.77        9.72     21.66 o
   3   4  11       15.39       29.70     27.69 o
   4   4  11        1.22       21.42     34.76 o
   5   4  11        0.36        4.28     40.16 o
   6   4  11        0.40       16.28     34.17 o
   7   4  11        0.92       36.95     49.13 o
  -9   5  11       85.47      -17.21     40.85 o
  -8   5  11       43.67       47.53     33.41 o
  -7   5  11        2.82      -35.11     34.38 o
  -6   5  11        7.61       -4.80     39.26 o
  -5   5  11       43.03       15.08     29.92 o
  -4   5  11       37.22        8.57     35.23 o
  -3   5  11       15.80       25.79     27.12 o
  -2   5  11        0.18       15.12     29.11 o
  -1   5  11       63.28       63.01     29.41 o
   0   5  11       17.03       15.67     27.88 o
   1   5  11        4.58       13.91     25.28 o
   2   5  11       25.95       11.24     28.59 o
 -17   0  12       52.37       54.16     89.62 o
 -16   0  12       10.90       -8.72    114.47 o
 -15   0  12        6.52      -69.39    112.24 o
 -14   0  12      139.04      166.57     51.95 o
 -13   0  12      187.17      230.10     55.80 o
 -12   0  12       32.93       81.63     43.29 o
 -11   0  12       23.40      -43.02     59.18 o
 -10   0  12      127.32      154.62     48.81 o
  -9   0  12      143.40       86.11     11.88 o
  -8   0  12       32.96       66.56     37.19 o
  -7   0  12        2.18      185.91     87.75 o
  -6   0  12      150.16      172.27     34.27 o
  -5   0  12      167.03      130.30     34.61 o
  -4   0  12        1.06       43.31     24.10 o
  -3   0  12      167.43      119.16     30.61 o
  -2   0  12      242.51      340.03    102.04 o
  -1   0  12       27.48      538.64     69.27 o
   0   0  12       62.59      141.96     59.18 o
   1   0  12      123.64      117.71     48.98 o
   2   0  12       38.66       71.58     26.81 o
   3   0  12        0.83       46.26     33.21 o
   4   0  12        2.56       51.11     28.81 o
   5   0  12        0.34       13.85     46.94 o
   6   0  12        0.86       20.41    118.37 o
   7   0  12        8.03      -76.71     72.24 o
   8   0  12        0.63        6.53     64.03 o
   9   0  12        2.22       89.80    102.04 o
  10   0  12        0.88      113.50     72.41 o
 -17   1  12        0.78       -8.27     54.06 o
 -16   1  12        3.76       14.85     50.30 o
 -15   1  12        4.31      -73.71     54.57 o
 -14   1  12        0.10       33.90     46.20 o
 -13   1  12        1.42       -9.33     35.06 o
 -12   1  12        2.41       -8.26     31.22 o
 -11   1  12        2.22       -7.07     26.24 o
 -10   1  12        5.95       25.98     18.74 o
  -9   1  12       31.98       20.48     24.00 o
  -8   1  12        5.85        9.57     19.62 o
  -7   1  12        2.12       -9.18     14.54 o
  -6   1  12        0.02       -1.93     20.25 o
  -5   1  12        0.11       16.63     30.05 o
  -4   1  12        4.10      153.27     48.31 o
  -3   1  12        1.92       96.67     46.54 o
  -2   1  12        0.04      139.51     35.94 o
  -1   1  12       12.75       17.64     20.35 o
   0   1  12       20.02       47.17     20.39 o
   1   1  12       29.65       46.15     26.30 o
   2   1  12        1.20        7.28     14.40 o
   3   1  12        0.80      -23.13     26.94 o
   4   1  12       13.61       23.04     22.65 o
   5   1  12       50.13      148.05     51.25 o
   6   1  12       49.91       39.83     39.47 o
   7   1  12        9.00      -19.16     56.01 o
   8   1  12       14.26      -15.17     43.31 o
   9   1  12       28.74      -18.94     38.59 o
  10   1  12        3.68      -71.64     64.80 o
 -16   2  12       16.40       34.92     52.20 o
 -15   2  12        0.00       66.26     48.89 o
 -14   2  12        0.01      -27.64     33.40 o
 -13   2  12        2.32      -29.98     30.23 o
 -12   2  12        0.17       -1.72     37.22 o
 -11   2  12      112.83      121.32     35.67 o
 -10   2  12      150.19      121.03     37.24 o
  -9   2  12        2.66       35.43     26.87 o
  -8   2  12       93.64       77.22     32.40 o
  -7   2  12      269.44      375.19     71.78 o
  -6   2  12       37.99      129.94     41.83 o
  -5   2  12        6.66       28.76     18.63 o
  -4   2  12        4.79       30.27     21.31 o
  -3   2  12       66.18       48.93     23.40 o
  -2   2  12      125.11      114.50     26.47 o
  -1   2  12       49.82       98.49     47.13 o
   0   2  12        8.51       17.39     19.88 o
   1   2  12       16.53       30.84     16.21 o
   2   2  12        1.69       14.56     21.59 o
   3   2  12        4.90      -28.40     28.14 o
   4   2  12       17.39        3.94     30.84 o
   5   2  12        7.21        4.33     22.06 o
   6   2  12        1.03      -49.56     48.48 o
   7   2  12       14.48       20.05     56.77 o
   8   2  12       27.92       58.59     48.83 o
   9   2  12        2.16      -55.74     46.10 o
 -14   3  12        2.52      -93.46     62.31 o
 -13   3  12       20.28      -24.05     72.81 o
 -12   3  12       13.16       22.92     70.56 o
 -11   3  12       26.72       16.41     37.11 o
 -10   3  12        0.04        7.79     30.75 o
  -9   3  12        4.06       45.54     29.47 o
  -8   3  12        7.45       36.78     22.82 o
  -7   3  12        1.84      -14.33     29.46 o
  -6   3  12        0.99      -24.89     23.01 o
  -5   3  12        0.14       19.93     19.44 o
  -4   3  12        0.04       11.75     26.09 o
  -3   3  12        4.83       23.17     31.86 o
  -2   3  12       42.63       79.06     42.27 o
  -1   3  12        0.25       34.21     26.90 o
   0   3  12        0.05       -3.96     17.79 o
   1   3  12        2.81       11.91     19.78 o
   2   3  12        1.10       15.01     22.31 o
   3   3  12        4.50        6.61     35.35 o
   4   3  12       26.35       19.42     34.47 o
   5   3  12        3.26       14.24     28.99 o
   6   3  12        4.95       12.25     30.57 o
   7   3  12        0.21       19.55     54.13 o
 -11   4  12        9.11      -13.95     44.85 o
 -10   4  12       27.29       -7.18     39.16 o
  -9   4  12       98.00      119.59     43.97 o
  -8   4  12        8.24       17.19     28.68 o
  -7   4  12        1.44       10.36     27.45 o
  -6   4  12       29.72       30.23     26.22 o
  -5   4  12       88.62       89.20     24.45 o
  -4   4  12        0.62       90.15     28.68 o
  -3   4  12       16.35       -8.48     28.21 o
  -2   4  12      174.65      206.12     81.89 o
  -1   4  12       61.74      194.11     36.53 o
   0   4  12       43.25       38.34     24.95 o
   1   4  12       32.79       -3.53     25.49 o
   2   4  12       45.76       46.14     26.78 o
   3   4  12        0.00       55.10     31.54 o
   4   4  12        0.37       41.48     38.94 o
 -15   1  13        7.22        1.28     79.84 o
 -14   1  13       31.86      107.01     82.50 o
 -13   1  13       38.08       40.96     74.68 o
 -12   1  13        6.74       40.58     31.01 o
 -11   1  13       81.96       72.75     51.14 o
 -10   1  13      120.14       79.27     61.95 o
  -9   1  13       61.23       82.37     32.40 o
  -8   1  13       24.17       90.82     39.12 o
  -7   1  13       85.72       74.06     33.36 o
  -6   1  13      126.01      141.61     27.74 o
  -5   1  13       31.15       68.85     29.02 o
  -4   1  13        0.53       -6.73     16.30 o
  -3   1  13        5.44       80.53     39.74 o
  -2   1  13       72.16       96.79     27.46 o
  -1   1  13       36.57       -3.57     25.97 o
   0   1  13        2.75      -37.16     24.77 o
   1   1  13        2.34      -46.22     45.75 o
   2   1  13       13.43       55.28     54.20 o
   3   1  13        0.36       27.40     18.18 o
   4   1  13        8.63        0.97     22.47 o
   5   1  13        0.48       47.92     70.48 o
   6   1  13        3.65       43.65     53.77 o
   7   1  13       33.35      -52.18    105.74 o
   8   1  13        5.97      -39.43     57.93 o
 -14   2  13        1.02      -64.93     48.90 o
 -13   2  13        0.80      -68.95     69.17 o
 -12   2  13        3.20       71.26     56.47 o
 -11   2  13        0.00       62.50     40.65 o
 -10   2  13        1.44      -16.57     42.70 o
  -9   2  13       10.75      -23.62     25.77 o
  -8   2  13        2.73      -30.16     28.76 o
  -7   2  13        1.46       31.29     23.32 o
  -6   2  13        4.07       42.29     26.28 o
  -5   2  13        8.27       21.26     33.58 o
  -4   2  13        0.89        4.59     28.09 o
  -3   2  13        2.40      -38.32     27.29 o
  -2   2  13        0.19        5.05     34.19 o
  -1   2  13       16.54        3.69     34.54 o
   0   2  13        0.49       -9.14     34.00 o
   1   2  13        1.19        5.71     24.52 o
   2   2  13        0.07       11.24     21.80 o
   3   2  13        6.11       22.11     30.60 o
   4   2  13        0.20       49.64     40.25 o
   5   2  13        4.95       -5.07     41.24 o
   6   2  13        0.27       34.26     73.49 o
   7   2  13        3.40      -92.63     76.51 o
 -12   3  13        7.26      -77.80     51.87 o
 -11   3  13       30.28       93.09     51.57 o
 -10   3  13       95.91       64.41     44.73 o
  -9   3  13        3.99       15.74     26.84 o
  -8   3  13       15.58       19.89     52.58 o
  -7   3  13       26.72       35.16     25.70 o
  -6   3  13        0.92        4.59     21.79 o
  -5   3  13       11.34       23.57     22.16 o
  -4   3  13        8.64       13.86     28.95 o
  -3   3  13        4.09        1.48     38.25 o
  -2   3  13        0.12       59.90     32.50 o
  -1   3  13        1.69      -25.24     33.77 o
   0   3  13        0.28      -25.14     40.06 o
   1   3  13        3.35      -14.99     41.24 o
   2   3  13        2.88      -16.64     33.13 o
   3   3  13        0.69      -53.76     41.83 o
   4   3  13        6.78      -18.18     36.41 o
   5   3  13       15.38       25.43     39.60 o
  -8   4  13        2.18      -63.28     49.18 o
  -7   4  13        0.06       43.27     50.55 o
  -6   4  13       11.32       21.27     47.13 o
  -5   4  13       16.55      -18.79     33.22 o
  -4   4  13       21.44       75.48     77.44 o
  -3   4  13        2.95       42.40     36.71 o
  -2   4  13       30.55      144.52     53.48 o
  -1   4  13       47.15      -29.54     81.04 o
   0   4  13       29.12      100.05     47.93 o
   1   4  13        5.14      -32.05     61.25 o
 -14   0  14        7.38       10.20     77.93 o
 -13   0  14        7.60      -40.28     76.12 o
 -12   0  14       48.20       -6.62     76.44 o
 -11   0  14       41.48       76.97    244.90 o
 -10   0  14        7.70      198.41     72.31 o
  -9   0  14        1.10       62.04     57.51 o
  -8   0  14       18.32      135.84     66.12 o
  -7   0  14       27.40        0.09    122.45 o
  -6   0  14        3.62       38.37     40.75 o
  -5   0  14        0.01      -14.72    104.08 o
  -4   0  14        9.76       17.06    102.04 o
  -3   0  14       10.26      -11.70     59.31 o
  -2   0  14        3.55        0.58     49.95 o
  -1   0  14        0.26       39.24     71.81 o
   0   0  14       54.10       71.74     85.71 o
   1   0  14       32.34       -8.83     52.87 o
   2   0  14        6.51      141.31     83.55 o
   3   0  14        3.22      -40.82    130.61 o
   4   0  14       47.50      236.73    118.37 o
   5   0  14       48.50      338.77    167.35 o
   6   0  14       39.93       57.14    110.20 o
 -14   1  14        7.10       65.48     72.46 o
 -13   1  14        5.09       14.29     68.35 o
 -12   1  14        1.01      -32.41     70.64 o
 -11   1  14        4.18      -18.71     77.18 o
 -10   1  14        3.77      -43.07     51.12 o
  -9   1  14       27.44       72.94     50.80 o
  -8   1  14       45.67      104.61     42.46 o
  -7   1  14        7.61      110.75     54.00 o
  -6   1  14       10.62       14.84     39.76 o
  -5   1  14        3.78        3.15     30.63 o
  -4   1  14        0.28        4.44     43.60 o
  -3   1  14        0.05      -10.41     33.86 o
  -2   1  14        0.07       -9.28     28.39 o
  -1   1  14       10.09       10.57     31.11 o
   0   1  14        6.81       43.41     46.32 o
   1   1  14        3.29       -8.27     44.68 o
   2   1  14        1.35       48.45     45.27 o
   3   1  14        7.09       88.08     69.87 o
   4   1  14        9.45       27.67     60.70 o
   5   1  14        8.41      -14.41     90.23 o
 -12   2  14        3.73       51.09     57.81 o
 -11   2  14       35.26       97.74     45.13 o
 -10   2  14        6.86      -14.87     34.19 o
  -9   2  14        0.44       34.35     45.78 o
  -8   2  14        0.01      -21.93     37.20 o
  -7   2  14        8.11      -29.41     39.82 o
  -6   2  14       13.68      -27.98     24.56 o
  -5   2  14        4.11      108.70     46.09 o
  -4   2  14        6.89       49.67     45.36 o
  -3   2  14       62.58      213.38     38.45 o
  -2   2  14       25.64       73.97     51.40 o
  -1   2  14        0.23      134.10     41.45 o
   0   2  14       19.16      -12.32     31.16 o
   1   2  14       43.01       66.08     34.64 o
   2   2  14        1.73       -9.59     41.70 o
   3   2  14        0.05       57.69     58.59 o
   4   2  14        1.62       96.00    100.00 o
 -10   3  14       37.08       19.89     55.68 o
  -9   3  14        5.23       34.51     60.41 o
  -8   3  14       20.99       49.29     59.18 o
  -7   3  14        1.99        5.07     39.17 o
  -6   3  14       17.84       18.01     42.40 o
  -5   3  14        4.56      138.32     69.52 o
  -4   3  14        7.83       39.23     53.02 o
  -3   3  14        0.00       13.84     50.03 o
  -2   3  14        2.20       68.86     43.13 o
  -1   3  14        0.44       10.28     33.83 o
   0   3  14        2.22       33.26     45.79 o
   1   3  14        3.31      -41.53     64.70 o
   2   3  14        0.38     -171.43    114.28 o
 -11   1  15        1.14       75.35     65.89 o
 -10   1  15        6.46        4.16     47.95 o
  -9   1  15       31.13       12.62     46.99 o
  -8   1  15       13.73       12.48     80.76 o
  -7   1  15        0.53       15.06     46.69 o
  -6   1  15        4.70      114.93     79.86 o
  -5   1  15       29.25       -4.77     54.19 o
  -4   1  15       20.22      219.12    128.25 o
  -3   1  15        1.10       41.59     55.11 o
  -2   1  15        7.07       12.34     50.66 o
  -1   1  15       31.03       22.00     46.63 o
   0   1  15        3.95       -9.64     53.30 o
   1   1  15        0.06       21.80     41.85 o
  -9   2  15        5.55       78.20     64.32 o
  -8   2  15        0.33       -1.50     35.24 o
  -7   2  15        4.82       17.24     58.77 o
  -6   2  15        0.37       33.22     46.76 o
  -5   2  15        0.62      -33.05     58.77 o
  -4   2  15        0.09      139.74     85.10 o
  -3   2  15        5.96      152.08     53.39 o
  -2   2  15        4.81       89.50     79.43 o
  -1   2  15        4.59       30.19     44.17 o
   0   2  15        1.07       38.89     51.71 o
   1   2  15        3.87       31.63     63.00 o
  -7   0  16        0.15       92.89     88.91 o
  -6   0  16       16.48       24.49    155.10 o
  -4   0  16       26.43       57.14    155.10 o
  -3   0  16        3.27       77.55    163.26 o
  -6   1  16        1.81       81.80     67.75 o
  -5   1  16        4.08       53.94    142.18 o
  -4   1  16        2.60       44.90     93.88 o
  -3   1  16        6.34      -45.42     79.01 o
 
